# Supplementary material for: Nr2f1a and Isl1 repress acquisition of epicardial identity in venous atrial cardiomyocytes
Source: Development. 2026 Jun 4;153(11):dev205396. doi: 10.1242/dev.205396 (PMC13286355; doi:10.1242/dev.205396)
Supplement: Table S1. Gene enrichment for clusters in hearts at 96 hpf. [file develop-153-205396-TableS1.xlsx]

## Sheet: Heart_enriched genes
p_val	avg_log2FC	pct.1	pct.2	p_val_adj	cluster	gene	diff.pct
0	3.79961	0.914	0.322	0	0	fabp11a	0.592
0	3.52282	0.771	0.177	0	0	tmem88a	0.594
0	3.45369	0.675	0.131	0	0	spock3	0.544
0	3.41002	0.495	0.047	0	0	gpr182	0.448
0	3.22011	0.823	0.456	0	0	tmem88b	0.367
0	3.1689	0.597	0.101	0	0	sele	0.496
0	3.01679	0.442	0.089	0	0	sat1a.1	0.353
0	2.93171	0.861	0.324	0	0	grb10a	0.537
0	2.9016	0.802	0.224	0	0	mmrn2a	0.578
0	2.8765	0.701	0.143	0	0	si:ch211-248e11.2	0.558
0	2.87024	0.542	0.105	0	0	epas1b	0.437
0	2.86937	0.548	0.105	0	0	stab1	0.443
0	2.86221	0.898	0.298	0	0	id2b	0.6
0	2.85663	0.556	0.096	0	0	zgc:64106	0.46
0	2.79372	0.391	0.091	0	0	cldn5b	0.3
0	2.77714	0.826	0.401	0	0	marcksl1b	0.425
0	2.75263	0.758	0.158	0	0	chl1a	0.6
0	2.73298	0.747	0.289	0	0	oaz2a	0.458
0	2.71403	0.829	0.224	0	0	zgc:158689	0.605
0	2.70014	0.666	0.14	0	0	si:ch211-145b13.6	0.526
0	2.6715	0.79	0.22	0	0	fam174b	0.57
0	2.57418	0.363	0.045	0	0	si:dkey-237i9.8	0.318
0	2.57308	0.255	0.042	0	0	edn1	0.213
0	2.54549	0.844	0.228	0	0	fgd5a	0.616
0	2.53134	0.742	0.197	0	0	plpp2a	0.545
0	2.5184	0.451	0.109	0	0	adora2aa	0.342
0	2.50904	0.319	0.052	0	0	bmp10	0.267
0	2.50348	0.845	0.374	0	0	hapln1b	0.471
0	2.48611	0.568	0.184	0	0	adam12	0.384
0	2.48031	0.315	0.096	0	0	sult2st3	0.219
0	2.47283	0.844	0.409	0	0	ccdc187	0.435
0	2.46937	0.466	0.118	0	0	CU927890.1	0.348
0	2.46067	0.818	0.286	0	0	asap2a	0.532
0	2.45239	0.8	0.279	0	0	ponzr1	0.521
0	2.44908	0.354	0.067	0	0	slc6a4a	0.287
0	2.44521	0.737	0.21	0	0	dll4	0.527
0	2.40494	0.727	0.502	0	0	glulb	0.225
0	2.39726	0.979	0.317	0	0	egfl7	0.662
0	2.39648	0.33	0.059	0	0	ace	0.271
0	2.38409	0.705	0.16	0	0	she	0.545
0	2.37358	0.901	0.278	0	0	tie1	0.623
0	2.35039	0.792	0.378	0	0	ABR	0.414
0	2.33283	0.374	0.066	0	0	pecam1	0.308
0	2.31224	0.342	0.069	0	0	etv2	0.273
0	2.29995	0.31	0.044	0	0	mfng	0.266
0	2.29547	0.404	0.134	0	0	vwf	0.27
0	2.29526	0.489	0.104	0	0	map4k2	0.385
0	2.2767	0.636	0.161	0	0	rasip1	0.475
0	2.24242	0.713	0.221	0	0	niban2a	0.492
0	2.20779	0.257	0.066	0	0	lrrc15	0.191
0	2.18508	0.568	0.171	0	0	si:dkeyp-23e4.3	0.397
0	2.17374	0.304	0.055	0	0	SH3TC1	0.249
0	2.16556	0.942	0.293	0	0	esama	0.649
0	2.1518	0.916	0.412	0	0	srgn	0.504
0	2.14539	0.622	0.172	0	0	si:ch211-71m22.1	0.45
0	2.14264	0.889	0.335	0	0	ramp2	0.554
0	2.14116	0.484	0.113	0	0	si:ch211-33e4.2	0.371
0	2.13936	0.601	0.185	0	0	limch1b	0.416
0	2.13617	0.957	0.307	0	0	f8	0.65
0	2.13378	0.31	0.055	0	0	thpo	0.255
0	2.12585	0.812	0.234	0	0	clec14a	0.578
0	2.12359	0.645	0.201	0	0	afap1l1b	0.444
0	2.09782	0.319	0.085	0	0	fam169aa	0.234
0	2.0937	0.652	0.246	0	0	arhgef7b	0.406
0	2.09017	0.792	0.314	0	0	iqgap2	0.478
0	2.08269	0.782	0.3	0	0	ebf3a	0.482
0	2.08163	0.536	0.178	0	0	doc2b	0.358
0	2.0788	0.435	0.116	0	0	nr2f2	0.319
0	2.07463	0.858	0.452	0	0	marcksl1a	0.406
0	2.07053	0.545	0.205	0	0	palm1a	0.34
0	2.06169	0.315	0.082	0	0	clcn2a	0.233
0	2.06029	0.415	0.1	0	0	ushbp1	0.315
0	2.0556	0.275	0.108	0	0	epoa	0.167
0	2.05369	0.598	0.256	0	0	hyal2b	0.342
0	2.05275	0.938	0.415	0	0	fli1a	0.523
0	2.05226	0.648	0.176	0	0	shank3b	0.472
0	2.05012	0.426	0.117	0	0	npdc1a	0.309
0	2.05008	0.377	0.103	0	0	si:ch211-207d6.2	0.274
0	2.04829	0.271	0.082	0	0	dgkg	0.189
0	2.048	0.602	0.191	0	0	plxnb3	0.411
0	2.04382	0.687	0.334	0	0	lpl	0.353
0	2.04275	0.71	0.316	0	0	adcy2b	0.394
0	2.02114	0.854	0.524	0	0	ralgapa2	0.33
0	2.01452	0.263	0.099	0	0	ntrk3a	0.164
0	2.01283	0.572	0.161	0	0	notch1a	0.411
0	2.00673	0.526	0.197	0	0	gypc	0.329
0	2.00034	0.277	0.093	0	0	il11a	0.184
0	1.9953	0.506	0.126	0	0	sytl4	0.38
0	1.98817	0.509	0.201	0	0	nrg2a	0.308
0	1.9879	0.864	0.306	0	0	yrk	0.558
0	1.98153	0.689	0.26	0	0	grasp	0.429
0	1.98137	0.539	0.18	0	0	trpv4	0.359
0	1.97563	0.899	0.515	0	0	akap12b	0.384
0	1.9676	0.364	0.092	0	0	epb41l4a	0.272
0	1.96161	0.411	0.12	0	0	cyp1b1	0.291
0	1.95535	0.384	0.092	0	0	tek	0.292
0	1.94635	0.768	0.442	0	0	dusp6	0.326
0	1.92615	0.353	0.101	0	0	tm4sf18	0.252
0	1.92349	0.551	0.169	0	0	sema3gb	0.382
0	1.92292	0.522	0.148	0	0	si:ch211-14k19.8	0.374
0	1.92274	0.825	0.485	0	0	igf2b	0.34
0	1.92024	0.435	0.135	0	0	inka1b	0.3
0	1.91804	0.951	0.657	0	0	anks1b	0.294
0	1.91275	0.332	0.123	0	0	ldb2a	0.209
0	1.90664	0.503	0.202	0	0	CR936977.2	0.301
0	1.90555	0.631	0.238	0	0	plekhg5a	0.393
0	1.89575	0.369	0.144	0	0	rgcc	0.225
0	1.89367	0.269	0.064	0	0	myo7aa	0.205
0	1.88456	0.395	0.171	0	0	igdcc3	0.224
0	1.88046	0.452	0.14	0	0	arhgef9b	0.312
0	1.8804	0.593	0.365	0	0	insra	0.228
0	1.87642	0.294	0.072	0	0	mlnl	0.222
0	1.87631	0.537	0.212	0	0	2024-09-12	0.325
0	1.86672	0.332	0.091	0	0	si:dkey-52l18.4	0.241
0	1.86534	0.375	0.155	0	0	ackr3b	0.22
0	1.86405	0.409	0.168	0	0	gas6	0.241
0	1.85834	0.476	0.142	0	0	ptprb	0.334
0	1.85401	0.847	0.426	0	0	tspan4b	0.421
0	1.85079	0.595	0.171	0	0	si:dkeyp-97a10.2	0.424
0	1.85009	0.534	0.168	0	0	si:ch211-119e14.1	0.366
0	1.84797	0.638	0.222	0	0	rps6ka3b	0.416
0	1.84143	0.633	0.277	0	0	efnb2b	0.356
0	1.8405	0.488	0.198	0	0	arl5c	0.29
0	1.83265	0.526	0.191	0	0	rgs3b	0.335
0	1.83073	0.492	0.168	0	0	adam15	0.324
0	1.82858	0.299	0.089	0	0	ssh1a	0.21
0	1.82803	0.267	0.072	0	0	bcl6b	0.195
0	1.8264	0.273	0.076	0	0	ackr4b	0.197
0	1.82547	0.35	0.123	0	0	rnd1a	0.227
0	1.82468	0.5	0.203	0	0	slc22a31	0.297
0	1.82097	0.656	0.303	0	0	rab8b	0.353
0	1.81905	0.371	0.113	0	0	sh3gl3b	0.258
0	1.81203	0.272	0.115	0	0	irx5a	0.157
0	1.80618	0.48	0.171	0	0	syne1b	0.309
0	1.80251	0.805	0.46	0	0	dip2ba	0.345
0	1.80129	0.603	0.312	0	0	deptor	0.291
0	1.78907	0.583	0.208	0	0	si:dkey-49n23.1	0.375
0	1.78697	0.725	0.373	0	0	acsbg2	0.352
0	1.78183	0.549	0.17	0	0	kdr	0.379
0	1.77767	0.846	0.352	0	0	klf2a	0.494
0	1.77455	0.623	0.301	0	0	BCR	0.322
0	1.76897	0.39	0.159	0	0	mgat1b	0.231
0	1.76164	0.76	0.461	0	0	rassf1	0.299
0	1.75968	0.312	0.104	0	0	edn2	0.208
0	1.75925	0.451	0.179	0	0	bmp6	0.272
0	1.75026	0.705	0.409	0	0	sept9a	0.296
0	1.7425	0.386	0.153	0	0	si:cabz01007802.1	0.233
0	1.73967	0.319	0.104	0	0	b3gnt5a	0.215
0	1.73852	0.322	0.106	0	0	stox2a	0.216
0	1.73718	0.73	0.283	0	0	sox7	0.447
0	1.73267	0.65	0.244	0	0	plcd1a	0.406
0	1.72435	0.611	0.285	0	0	si:ch211-284f22.3	0.326
0	1.72123	0.567	0.275	0	0	rhoua	0.292
0	1.71932	0.383	0.117	0	0	fli1b	0.266
0	1.71785	0.34	0.135	0	0	efna1a	0.205
0	1.71591	0.536	0.26	0	0	bmp16	0.276
0	1.71445	0.714	0.411	0	0	sema4c	0.303
0	1.71361	0.358	0.159	0	0	emp2	0.199
0	1.70894	0.664	0.345	0	0	kctd12.2	0.319
0	1.69949	0.751	0.371	0	0	klf3	0.38
0	1.69264	0.271	0.174	0	0	vcam1b	0.097
0	1.69176	0.385	0.147	0	0	eppk1	0.238
0	1.68753	0.818	0.522	0	0	sdk1a	0.296
0	1.68635	0.604	0.35	0	0	slc12a7b	0.254
0	1.68509	0.38	0.116	0	0	arhgap27l	0.264
0	1.67875	0.787	0.327	0	0	arhgap31	0.46
0	1.66827	0.312	0.094	0	0	anks1ab	0.218
0	1.6666	0.682	0.37	0	0	msi2a	0.312
0	1.65066	0.264	0.082	0	0	rflna	0.182
0	1.64155	0.786	0.45	0	0	cgnl1	0.336
0	1.64011	0.573	0.228	0	0	kdrl	0.345
0	1.63822	0.922	0.625	0	0	fam107b	0.297
0	1.63408	0.267	0.084	0	0	si:zfos-464b6.2	0.183
0	1.63186	0.328	0.12	0	0	si:dkey-151g10.3	0.208
0	1.62342	0.648	0.307	0	0	rapgef5b	0.341
0	1.6198	0.626	0.221	0	0	ccm2l	0.405
0	1.61891	0.967	0.751	0	0	clic2	0.216
0	1.61658	0.744	0.375	0	0	il13ra1	0.369
0	1.60355	0.266	0.054	0	0	gpm6ab	0.212
0	1.60254	0.444	0.165	0	0	klhl4	0.279
0	1.60227	0.318	0.121	0	0	prex1	0.197
0	1.60082	0.386	0.152	0	0	stx3a	0.234
0	1.598	0.844	0.504	0	0	abi1a	0.34
0	1.59797	0.887	0.491	0	0	srgap2	0.396
0	1.59534	0.493	0.239	0	0	atrnl1a	0.254
0	1.59179	0.573	0.251	0	0	arl4aa	0.322
0	1.57802	0.531	0.331	0	0	cdc42ep4b	0.2
0	1.57368	0.256	0.091	0	0	pros1	0.165
0	1.57204	0.284	0.089	0	0	mmrn2b	0.195
0	1.57018	0.589	0.33	0	0	asap1b	0.259
0	1.5701	0.259	0.105	0	0	selenbp1	0.154
0	1.568	0.748	0.249	0	0	ecscr	0.499
0	1.56775	0.573	0.221	0	0	si:ch73-281f12.4	0.352
0	1.56133	0.456	0.227	0	0	gstt1b	0.229
0	1.55928	0.481	0.207	0	0	arap3	0.274
0	1.55754	0.59	0.257	0	0	lrrc8c	0.333
0	1.55672	0.47	0.203	0	0	st3gal4	0.267
0	1.5544	0.516	0.21	0	0	lsp1b	0.306
0	1.55083	0.657	0.42	0	0	rap2c	0.237
0	1.54978	0.499	0.266	0	0	dock6	0.233
0	1.54663	0.593	0.232	0	0	cadps2	0.361
0	1.54454	0.889	0.494	0	0	si:dkey-172h23.2	0.395
0	1.54239	0.251	0.073	0	0	micall2a	0.178
0	1.53528	0.386	0.151	0	0	mcf2l2	0.235
0	1.53496	0.518	0.226	0	0	si:ch1073-291c23.2	0.292
0	1.53196	0.718	0.285	0	0	plk2b	0.433
0	1.5279	0.974	0.417	0	0	cdh5	0.557
0	1.52785	0.324	0.098	0	0	myct1b	0.226
0	1.51478	0.62	0.242	0	0	si:ch211-160j14.3	0.378
0	1.51357	0.762	0.256	0	0	klf2b	0.506
0	1.50793	0.582	0.355	0	0	gpc4	0.227
0	1.50618	0.765	0.543	0	0	rcan1a	0.222
0	1.49309	0.522	0.226	0	0	eva1ba	0.296
0	1.4913	0.632	0.306	0	0	ENSDARG00000040280	0.326
0	1.48337	0.903	0.547	0	0	errfi1a	0.356
0	1.48118	0.552	0.288	0	0	stard8	0.264
0	1.4785	0.251	0.072	0	0	calcrlb	0.179
0	1.47505	0.272	0.093	0	0	si:ch73-364h19.1	0.179
0	1.47031	0.604	0.268	0	0	myo6b	0.336
0	1.46952	0.742	0.476	0	0	ppp1r13ba	0.266
0	1.46419	0.255	0.096	0	0	chst15	0.159
0	1.46163	0.882	0.7	0	0	ahr2	0.182
0	1.45878	0.329	0.123	0	0	UNC13B	0.206
0	1.44546	0.556	0.294	0	0	rnd3a	0.262
0	1.44012	0.486	0.224	0	0	lamb1a	0.262
0	1.43791	0.56	0.277	0	0	kank3	0.283
0	1.43171	0.968	0.76	0	0	rhoca	0.208
0	1.42903	0.938	0.6	0	0	krt18a.1	0.338
0	1.42824	0.42	0.235	0	0	man2a1	0.185
0	1.42665	0.267	0.097	0	0	MRAS	0.17
0	1.42325	0.683	0.418	0	0	nr4a1	0.265
0	1.42302	0.425	0.231	0	0	apc	0.194
0	1.42112	0.284	0.113	0	0	exoc3l2b	0.171
0	1.41197	0.947	0.619	0	0	krt94	0.328
0	1.41173	0.577	0.309	0	0	lrrc8db	0.268
0	1.40996	0.253	0.103	0	0	uacaa	0.15
0	1.39794	0.658	0.242	0	0	postna	0.416
0	1.39607	0.577	0.464	0	0	cyb5a	0.113
0	1.391	0.543	0.208	0	0	adgrl4	0.335
0	1.38801	0.748	0.566	0	0	2024-09-02	0.182
0	1.38733	0.464	0.233	0	0	si:ch211-107n13.1	0.231
0	1.37713	0.411	0.181	0	0	spns2	0.23
0	1.37263	0.877	0.678	0	0	ARF5	0.199
0	1.36992	0.323	0.127	0	0	grin2bb	0.196
0	1.36927	0.277	0.115	0	0	arhgap45a	0.162
0	1.36284	0.536	0.22	0	0	hmcn2.1	0.316
0	1.35839	0.723	0.348	0	0	shroom4	0.375
0	1.35105	0.292	0.123	0	0	b3gnt3.4	0.169
0	1.34912	0.718	0.57	0	0	2024-03-08	0.148
0	1.34911	0.286	0.135	0	0	fblim1	0.151
0	1.34262	0.585	0.242	0	0	lamb1b	0.343
0	1.3423	0.923	0.481	0	0	adarb1a	0.442
0	1.34002	0.772	0.47	0	0	klf7b	0.302
0	1.33763	0.507	0.266	0	0	soga1	0.241
0	1.33223	0.471	0.28	0	0	gng2	0.191
0	1.3318	0.825	0.545	0	0	cnn3a	0.28
0	1.32837	0.544	0.312	0	0	sh3bgrl3	0.232
0	1.3271	0.529	0.253	0	0	foxc1a	0.276
0	1.32398	0.468	0.206	0	0	si:ch73-383g2.1	0.262
0	1.32204	0.802	0.542	0	0	nos1apa	0.26
0	1.31493	0.621	0.382	0	0	acsl4b	0.239
0	1.31466	0.556	0.282	0	0	vat1	0.274
0	1.31438	0.469	0.167	0	0	flt1	0.302
0	1.31436	0.37	0.171	0	0	sema6d	0.199
0	1.30864	0.473	0.231	0	0	adgrg6	0.242
0	1.30731	0.356	0.156	0	0	gask1b	0.2
0	1.30362	0.967	0.804	0	0	cd63	0.163
0	1.29156	0.801	0.468	0	0	nid1b	0.333
0	1.28887	0.311	0.137	0	0	dpysl3	0.174
0	1.28857	0.651	0.391	0	0	ftr82	0.26
0	1.28475	0.644	0.437	0	0	2024-09-06	0.207
0	1.28406	0.396	0.237	0	0	zgc:174888	0.159
0	1.28074	0.315	0.135	0	0	heg1	0.18
0	1.27871	0.6	0.309	0	0	cttnbp2nlb	0.291
0	1.27802	0.82	0.645	0	0	si:ch73-335l21.4	0.175
0	1.27424	0.388	0.199	0	0	atp2a3	0.189
0	1.27362	0.309	0.131	0	0	rapgef5a	0.178
0	1.26845	0.382	0.196	0	0	ubash3ba	0.186
0	1.26792	0.35	0.162	0	0	cyth1a	0.188
0	1.26581	0.898	0.726	0	0	ier2a	0.172
0	1.25961	0.682	0.429	0	0	tmod2	0.253
0	1.25908	0.585	0.449	0	0	pmp22b	0.136
0	1.25107	0.542	0.385	0	0	pam	0.157
0	1.24858	0.714	0.444	0	0	ece1	0.27
0	1.24519	0.986	0.786	0	0	krt8	0.2
0	1.24495	0.541	0.246	0	0	myct1a	0.295
0	1.24403	0.415	0.21	0	0	tspan18a	0.205
0	1.24341	0.709	0.521	0	0	cyfip1	0.188
0	1.23451	0.344	0.182	0	0	nos1apa.1	0.162
0	1.23302	0.3	0.152	0	0	hyal1	0.148
0	1.23156	0.52	0.28	0	0	swap70b	0.24
0	1.22981	0.786	0.447	0	0	gab2	0.339
0	1.22436	0.435	0.219	0	0	si:dkey-240h12.4	0.216
0	1.21659	0.517	0.293	0	0	tspan14	0.224
0	1.20985	0.951	0.873	0	0	ctsla	0.078
0	1.20848	0.55	0.338	0	0	nck1b	0.212
0	1.20479	0.673	0.421	0	0	rgs3a	0.252
0	1.20328	0.717	0.421	0	0	tfpia	0.296
0	1.20323	0.941	0.83	0	0	add3a	0.111
0	1.20267	0.595	0.422	0	0	pde4ba	0.173
0	1.20151	0.788	0.572	0	0	atp11a	0.216
0	1.19937	0.431	0.288	0	0	celsr1a	0.143
0	1.19893	0.737	0.607	0	0	appa	0.13
0	1.19578	0.524	0.329	0	0	fmnl2a	0.195
0	1.1929	0.51	0.377	0	0	sypl2a	0.133
0	1.19191	0.809	0.427	0	0	ece2b	0.382
0	1.19124	0.585	0.343	0	0	tgm1l1	0.242
0	1.18881	0.754	0.513	0	0	rgl1	0.241
0	1.18618	0.669	0.411	0	0	elk3	0.258
0	1.18488	0.392	0.17	0	0	sptlc2a	0.222
0	1.18289	0.468	0.25	0	0	myo1ca	0.218
0	1.18115	0.451	0.254	0	0	sult6b1	0.197
0	1.17968	0.632	0.424	0	0	trim8a	0.208
0	1.17569	0.354	0.153	0	0	gcnt4a	0.201
0	1.16972	0.669	0.392	0	0	nhsl2	0.277
0	1.16493	0.484	0.286	0	0	lama4	0.198
0	1.1648	0.934	0.812	0	0	her6	0.122
0	1.16429	0.926	0.787	0	0	gnai2a	0.139
0	1.16306	0.377	0.164	0	0	lima1a	0.213
0	1.15967	0.477	0.283	0	0	cyp2ad3	0.194
0	1.15772	0.426	0.198	0	0	lmo2	0.228
0	1.15748	0.573	0.35	0	0	cdc42ep5	0.223
0	1.15631	0.556	0.238	0	0	lfng	0.318
0	1.15004	0.967	0.719	0	0	dusp5	0.248
0	1.14952	0.704	0.504	0	0	foxo1a	0.2
0	1.1466	0.403	0.198	0	0	foxo1b	0.205
0	1.1442	0.588	0.359	0	0	fzd4	0.229
0	1.14091	0.427	0.238	0	0	s1pr5a	0.189
0	1.14078	0.597	0.307	0	0	cyth3a	0.29
0	1.14006	0.716	0.462	0	0	dlc1	0.254
0	1.13745	0.454	0.258	0	0	hspg2	0.196
0	1.13288	0.947	0.846	0	0	rap1b	0.101
0	1.13103	0.716	0.483	0	0	rpz5	0.233
0	1.13003	0.452	0.273	0	0	si:ch211-117c9.5	0.179
0	1.12436	0.95	0.8	0	0	ier2b	0.15
0	1.11666	0.815	0.647	0	0	rhocb	0.168
0	1.11363	0.696	0.461	0	0	smox	0.235
0	1.11249	0.509	0.32	0	0	crybg1a	0.189
0	1.10515	0.474	0.342	0	0	plcb3	0.132
0	1.103	0.571	0.425	0	0	dgkza	0.146
0	1.10261	0.506	0.274	0	0	tmem108	0.232
0	1.10114	0.817	0.652	0	0	kdm6ba	0.165
0	1.09385	0.83	0.663	0	0	cyth1a.1	0.167
0	1.09359	0.425	0.202	0	0	prkcbb	0.223
0	1.0865	0.587	0.418	0	0	usp6nl	0.169
0	1.08636	0.442	0.236	0	0	F2R.5	0.206
0	1.084	0.46	0.286	0	0	sult1st1	0.174
0	1.07984	0.535	0.413	0	0	fnbp1b.1	0.122
0	1.07664	0.461	0.304	0	0	abtb2b	0.157
0	1.07594	0.786	0.635	0	0	rhbdf1a	0.151
0	1.07399	0.468	0.267	0	0	rin3	0.201
0	1.06992	0.761	0.565	0	0	spry4	0.196
0	1.06881	0.749	0.562	0	0	nckap1	0.187
0	1.06513	0.785	0.63	0	0	anxa13	0.155
0	1.06399	0.729	0.56	0	0	nrarpa	0.169
0	1.06259	0.859	0.675	0	0	agap1	0.184
0	1.06134	0.518	0.316	0	0	hs6st1b	0.202
0	1.06051	0.548	0.375	0	0	nxn	0.173
0	1.06019	0.53	0.408	0	0	arrdc3a	0.122
0	1.0586	0.462	0.297	0	0	piezo1	0.165
0	1.0525	0.488	0.267	0	0	si:ch211-250c4.4	0.221
0	1.04918	0.436	0.251	0	0	tsku	0.185
0	1.04489	0.523	0.309	0	0	arhgap29a	0.214
0	1.04398	0.882	0.755	0	0	chac1	0.127
0	1.04137	0.702	0.514	0	0	BX908797.1	0.188
0	1.03965	0.508	0.266	0	0	CR376783.1	0.242
0	1.0381	0.894	0.772	0	0	klf6a	0.122
0	1.03782	0.873	0.711	0	0	tns2a	0.162
0	1.01581	0.87	0.682	0	0	zfp36l1b	0.188
0	1.01437	0.966	0.886	0	0	btg2	0.08
0	1.01392	0.622	0.46	0	0	si:ch73-138n13.1	0.162
0	1.00857	0.771	0.589	0	0	agrn	0.182
0	1.00803	0.781	0.623	0	0	cbx7a	0.158
0	1.00702	0.629	0.488	0	0	sri	0.141
0	1.00415	0.588	0.41	0	0	lmo4a	0.178
0	1.00044	0.642	0.328	0	0	tuba8l3	0.314
0	0.997943	0.503	0.392	0	0	sptssa	0.111
0	0.996835	0.639	0.523	0	0	rab5c	0.116
0	0.981671	0.679	0.312	0	0	col4a1	0.367
0	0.977563	0.746	0.694	0	0	anxa11a	0.052
0	0.9739	0.601	0.38	0	0	ptprea	0.221
0	0.968982	0.537	0.41	0	0	GARRE1	0.127
0	0.967108	0.598	0.304	0	0	prex2	0.294
0	0.957265	0.615	0.471	0	0	map3k22	0.144
0	0.955692	0.7	0.535	0	0	zfhx3	0.165
0	0.929823	0.979	0.888	0	0	jun	0.091
0	0.919201	0.819	0.609	0	0	plpp3	0.21
0	0.912739	0.647	0.57	0	0	capns1a	0.077
0	0.907087	0.527	0.317	0	0	nrarpb	0.21
0	0.900591	0.846	0.681	0	0	tnfrsfa	0.165
0	0.895191	0.635	0.456	0	0	il4r.1	0.179
0	0.893132	0.614	0.448	0	0	sash1a	0.166
0	0.892537	0.62	0.493	0	0	tgfbr2b	0.127
0	0.883897	0.887	0.729	0	0	junbb	0.158
0	0.875422	0.637	0.312	0	0	col4a2	0.325
0	0.869362	0.657	0.395	0	0	fbxl7	0.262
0	0.867288	0.699	0.565	0	0	ctdspla	0.134
0	0.864809	0.912	0.624	0	0	si:dkey-261h17.1	0.288
0	0.861981	0.937	0.859	0	0	pim1	0.078
0	0.849783	0.835	0.75	0	0	diaph2	0.085
0	0.845833	0.544	0.354	0	0	tenm3	0.19
0	0.842963	0.628	0.525	0	0	si:ch1073-392o20.2	0.103
0	0.842009	0.632	0.475	0	0	smad3a	0.157
0	0.839186	0.648	0.473	0	0	tanc2a	0.175
0	0.830843	0.917	0.542	0	0	notch1b	0.375
0	0.826103	0.979	0.906	0	0	junba	0.073
0	0.824019	0.675	0.422	0	0	arl4ab	0.253
0	0.82034	0.712	0.602	0	0	cdc42l	0.11
0	0.810511	0.712	0.541	0	0	dab2ipb	0.171
0	0.809324	0.695	0.553	0	0	svild	0.142
0	0.805414	0.682	0.56	0	0	rbms1a	0.122
0	0.802418	0.65	0.46	0	0	ccdc80	0.19
0	0.793694	0.755	0.589	0	0	pdlim1	0.166
0	0.780026	0.933	0.776	0	0	egr1	0.157
0	0.775499	0.845	0.735	0	0	jpt1b	0.11
0	0.764551	0.72	0.6	0	0	adam10a	0.12
0	0.760972	0.835	0.662	0	0	ahnak	0.173
0	0.7556	0.697	0.478	0	0	tjp2b	0.219
0	0.743254	0.728	0.667	0	0	cdc42	0.061
0	0.74284	0.697	0.566	0	0	atp2b4	0.131
0	0.728636	0.857	0.717	0	0	afdna	0.14
0	0.719591	0.756	0.692	0	0	grinab	0.064
0	0.702658	0.825	0.737	0	0	rhoab	0.088
0	0.688636	0.974	0.924	0	0	qkia	0.05
0	0.680924	0.785	0.582	0	0	cnn2	0.203
0	0.678607	0.868	0.834	0	0	si:ch211-196l7.4	0.034
0	0.66422	0.991	0.952	0	0	fosab	0.039
0	0.660155	0.867	0.83	0	0	itm2ba	0.037
0	0.632293	0.865	0.684	0	0	coro1ca	0.181
0	0.608331	0.929	0.877	0	0	atf4b	0.052
0	0.595545	0.88	0.732	0	0	fosl2	0.148
0	0.590801	0.95	0.883	0	0	sat1a.2	0.067
0	0.58108	0.891	0.821	0	0	bzw1b	0.07
0	0.576147	0.884	0.81	0	0	meis1b	0.074
0	0.531093	0.869	0.764	0	0	cavin2b	0.105
0	0.527655	0.978	0.956	0	0	rsrp1	0.022
0	0.524605	0.972	0.953	0	0	ppiaa	0.019
9.88131291682493e-324	1.39997	0.43	0.291	2.34572487332507e-319	0	si:dkey-85k7.7	0.139
9.88131291682493e-324	1.3897	0.251	0.11	2.34572487332507e-319	0	si:ch211-269k10.2	0.141
3.95252516672997e-323	0.809131	0.687	0.581	9.38289949330028e-319	0	furina	0.106
3.20154538505128e-321	0.90832	0.637	0.544	7.60014858957323e-317	0	slc38a2	0.093
4.6704025501373e-320	0.868885	0.643	0.494	1.10870686137709e-315	0	atxn1a	0.149
1.88026562837803e-319	1.0506	0.492	0.306	4.46356257520661e-315	0	pear1	0.186
3.1294661479795e-318	0.78834	0.671	0.501	7.42903968868853e-314	0	mafk	0.17
3.17113070389329e-318	0.912635	0.575	0.405	7.52794717797228e-314	0	CABZ01044099.1	0.17
1.45043019631934e-316	1.07647	0.475	0.386	3.44317624304249e-312	0	ap1b1	0.089
2.52790915436671e-315	0.909953	0.583	0.472	6.00100354155113e-311	0	zeb2a	0.111
2.12299685244897e-314	1.09119	0.526	0.413	5.03978222802861e-310	0	fnbp1b	0.113
1.78575616883681e-313	0.681902	0.766	0.665	0	0	arhgef12b	0.101
6.56168859268342e-313	1.25012	0.427	0.307	0	0	gstp1	0.12
9.20674624033295e-312	0.673865	0.763	0.711	2.18559e-307	0	rhoaa	0.052
0	0.955847	0.468	0.322	5.11055e-305	0	tmem176l.3a	0.146
0	0.714442	0.721	0.657	3.0997e-304	0	ENSDARG00000012458	0.064
3.64173e-308	1.18859	0.357	0.207	8.64511e-304	0	hspa12b	0.15
9.72817e-307	0.829255	0.601	0.411	2.30937e-302	0	dusp2	0.19
1.12597e-305	1.17521	0.301	0.14	2.67293e-301	0	mras	0.161
2.86901e-305	0.859359	0.574	0.474	6.81075e-301	0	ginm1	0.1
3.17167e-305	0.770675	0.711	0.596	7.52922e-301	0	hivep1	0.115
1.03583e-303	1.242	0.279	0.152	2.45897e-299	0	reep1	0.127
1.38734e-302	1.09177	0.41	0.274	3.29341e-298	0	acap1	0.136
2.52046e-301	0.942748	0.517	0.408	5.98331e-297	0	snx9b	0.109
2.62805e-300	1.04908	0.433	0.286	6.23873e-296	0	cxxc5b	0.147
3.64618e-299	0.915768	0.517	0.322	8.65567e-295	0	fhod1	0.195
5.24045e-299	1.00325	0.56	0.469	1.24403e-294	0	abca1a	0.091
6.93969e-299	1.1442	0.393	0.262	1.64741e-294	0	cuedc1b	0.131
6.75463e-298	0.999479	0.475	0.346	1.60348e-293	0	rnf130	0.129
3.50529e-296	1.2046	0.284	0.165	8.32121e-292	0	lhfpl2a	0.119
1.46613e-295	1.00318	0.453	0.288	3.48044e-291	0	pard6gb	0.165
1.54522e-294	0.598221	0.782	0.683	3.6682e-290	0	ywhaz	0.099
5.50429e-293	1.25606	0.321	0.208	1.30666e-288	0	prcp	0.113
6.97316e-293	0.937853	0.536	0.424	1.65536e-288	0	cdk17	0.112
9.25417e-293	1.31487	0.353	0.24	2.19685e-288	0	egln1b.1	0.113
1.157e-292	1.32481	0.255	0.115	2.7466e-288	0	rxraa	0.14
4.61128e-292	0.863125	0.599	0.494	1.09467e-287	0	wwc3	0.105
2.83926e-289	1.17936	0.267	0.116	6.74012e-285	0	dnase1l4.2	0.151
9.367e-287	0.821891	0.602	0.491	2.22363e-282	0	sbf2	0.111
6.51434e-285	0.940483	0.456	0.291	1.54644e-280	0	c6.1	0.165
1.34638e-284	1.64727	0.258	0.128	3.19616e-280	0	ca16b	0.13
1.75893e-283	0.974369	0.42	0.245	4.17553e-279	0	limk1b	0.175
7.0629e-283	1.1704	0.298	0.169	1.67666e-278	0	pald1a	0.129
1.78294e-282	1.19315	0.391	0.238	4.23251e-278	0	si:dkeyp-52c3.7.1	0.153
9.05777e-282	0.82632	0.584	0.479	2.15022e-277	0	trib3	0.105
1.31958e-281	0.606845	0.823	0.797	3.13255e-277	0	ywhabl	0.026
2.10855e-281	1.15719	0.287	0.139	5.00548e-277	0	rnf144ab	0.148
1.41894e-279	1.67921	0.318	0.18	3.36843e-275	0	igfbp1a	0.138
6.16991e-279	0.864955	0.525	0.421	1.46468e-274	0	gmfb	0.104
1.89469e-277	0.838062	0.547	0.459	4.4978e-273	0	btbd10b	0.088
1.90739e-277	0.866525	0.533	0.421	4.52795e-273	0	cmip	0.112
1.58597e-276	1.11062	0.295	0.152	3.76494e-272	0	fam43a	0.143
3.79237e-275	0.636894	0.594	0.396	9.00271e-271	0	nova2	0.198
1.18688e-273	0.893031	0.605	0.498	2.81754e-269	0	wnk1b	0.107
2.27175e-273	0.78508	0.657	0.575	5.3929e-269	0	sptbn1	0.082
1.41141e-271	0.623339	0.789	0.761	3.35054e-267	0	gnb1a	0.028
1.81437e-271	1.09063	0.297	0.132	4.30712e-267	0	gata2a	0.165
3.01788e-271	1.14175	0.306	0.174	7.16414e-267	0	cntf	0.132
1.30665e-270	0.888251	0.472	0.291	3.10185e-266	0	piezo2a.2	0.181
4.32301e-270	1.2936	0.269	0.126	1.02624e-265	0	calcrla	0.143
8.62489e-270	0.789377	0.468	0.248	2.04746e-265	0	itga1	0.22
2.41334e-268	1.03478	0.363	0.23	5.72902e-264	0	ston2	0.133
2.80491e-264	0.849353	0.58	0.497	6.65857e-260	0	srpra	0.083
4.52441e-264	0.789343	0.573	0.489	1.07405e-259	0	capns1b	0.084
1.1512e-263	0.795435	0.524	0.395	2.73283e-259	0	anxa3b	0.129
1.76286e-260	0.735168	0.634	0.522	4.18485e-256	0	arrdc3b	0.112
4.62793e-259	0.900272	0.464	0.34	1.09862e-254	0	rock2b.1	0.124
7.73517e-255	0.798377	0.523	0.378	1.83625e-250	0	pkn1a	0.145
1.26734e-254	0.690255	0.695	0.638	3.00855e-250	0	ctdsp2	0.057
2.04959e-254	0.763703	0.628	0.53	4.86552e-250	0	pdcd6	0.098
4.78641e-253	0.985913	0.451	0.343	1.13625e-248	0	pik3cb	0.108
9.14854e-253	0.939534	0.524	0.44	2.17177e-248	0	tiparp	0.084
1.04597e-252	0.703615	0.588	0.424	2.48302e-248	0	cd82a	0.164
2.18812e-252	0.730285	0.622	0.545	5.19439e-248	0	prkar1aa	0.077
1.78778e-248	0.918252	0.542	0.441	4.24401e-244	0	tacc1	0.101
1.16255e-246	0.628894	0.715	0.618	2.75978e-242	0	ddit3	0.097
1.41583e-246	0.869962	0.572	0.488	3.36105e-242	0	peak1	0.084
2.16135e-246	1.06198	0.288	0.151	5.13082e-242	0	lgals9l3	0.137
4.42765e-246	1.01781	0.407	0.313	1.05108e-241	0	kif13ba	0.094
9.10003e-246	0.843056	0.503	0.368	2.16026e-241	0	elmo1	0.135
3.08968e-245	0.981567	0.405	0.292	7.3346e-241	0	ttyh2	0.113
1.1223e-244	0.615715	0.708	0.616	2.66423e-240	0	pcdh2g28	0.092
1.52994e-244	1.08748	0.356	0.218	3.63192e-240	0	tead1a	0.138
2.87628e-244	0.693192	0.628	0.505	6.82799e-240	0	ENSDARG00000059707	0.123
3.96891e-242	1.15534	0.284	0.167	9.4218e-238	0	creb3l3b	0.117
9.76109e-240	0.990414	0.648	0.478	2.31718e-235	0	mb	0.17
6.06284e-238	1.0939	0.294	0.152	1.43926e-233	0	s1pr1	0.142
2.12919e-236	1.06374	0.391	0.319	5.05448e-232	0	dhrs12	0.072
2.64245e-236	0.927318	0.42	0.28	6.27292e-232	0	ms4a17a.11	0.14
9.8893e-235	1.16385	0.282	0.186	2.34762e-230	0	si:ch211-132b12.7	0.096
8.41451e-234	1.13698	0.283	0.133	1.99752e-229	0	cebpa	0.15
1.59064e-230	0.864937	0.477	0.384	3.77602e-226	0	arrb2b	0.093
3.64817e-230	0.764854	0.546	0.417	8.66038e-226	0	RAPH1	0.129
1.3039e-229	0.550346	0.638	0.439	3.09532e-225	0	kank4	0.199
2.38375e-229	0.928629	0.395	0.271	5.65878e-225	0	mob3c	0.124
7.12255e-228	1.06614	0.311	0.198	1.69082e-223	0	dclk2a	0.113
2.36765e-224	0.748144	0.527	0.441	5.62056e-220	0	rab11a	0.086
5.95574e-223	1.07363	0.29	0.171	1.41383e-218	0	tanc1a	0.119
1.33967e-222	0.851224	0.619	0.553	3.18025e-218	0	tox2	0.066
1.34468e-222	0.807317	0.465	0.367	3.19214e-218	0	arf6a	0.098
2.10432e-222	0.830228	0.517	0.446	4.99544e-218	0	exoc6	0.071
2.66562e-222	1.04134	0.256	0.111	6.32791e-218	0	SEMA4F	0.145
5.64977e-220	0.905963	0.401	0.288	1.3412e-215	0	arhgap17b	0.113
1.77444e-218	0.740524	0.488	0.337	4.21235e-214	0	plk3	0.151
1.99733e-218	1.07178	0.36	0.228	4.74146e-214	0	nectin1b	0.132
2.8762e-217	0.981204	0.354	0.241	6.82781e-213	0	slc12a7a	0.113
8.94486e-217	0.959813	0.342	0.235	2.12342e-212	0	nck1a	0.107
1.511e-216	0.769836	0.556	0.507	3.58696e-212	0	sept7b	0.049
2.48673e-216	0.912365	0.362	0.222	5.90326e-212	0	si:dkey-25e12.3	0.14
6.80158e-215	0.760187	0.484	0.384	1.61463e-210	0	nucb1	0.1
1.15983e-214	0.798848	0.47	0.35	2.75331e-210	0	zgc:113363	0.12
3.85357e-214	0.946932	0.289	0.148	9.14799e-210	0	cox4i2	0.141
1.78713e-213	0.752932	0.58	0.503	4.24247e-209	0	ggps1	0.077
2.96976e-213	0.964374	0.316	0.192	7.04991e-209	0	stk10	0.124
3.00141e-213	0.956069	0.287	0.159	7.12504e-209	0	si:ch73-234b20.5	0.128
9.61622e-213	0.703313	0.556	0.461	2.28279e-208	0	kras	0.095
1.15368e-212	0.529953	0.846	0.807	2.73872e-208	0	SBNO2	0.039
6.76071e-212	0.917678	0.456	0.36	1.60493e-207	0	kifc3	0.096
1.34065e-211	0.697686	0.519	0.391	3.18256e-207	0	wasf3b	0.128
1.1535e-210	0.691149	0.55	0.448	2.73829e-206	0	si:dkey-42i9.6	0.102
3.92922e-210	1.16078	0.283	0.174	9.32758e-206	0	tmem132e	0.109
4.38091e-210	0.532341	0.722	0.636	1.03998e-205	0	lasp1	0.086
9.81145e-210	0.805276	0.399	0.219	2.32914e-205	0	zgc:153184	0.18
3.91417e-209	0.845008	0.492	0.392	9.29184e-205	0	man1a1	0.1
5.99386e-209	1.10821	0.265	0.146	1.42288e-204	0	sema3ab	0.119
1.59077e-208	1.03335	0.282	0.165	3.77633e-204	0	phldb2b	0.117
2.64993e-208	0.855976	0.521	0.437	6.29067e-204	0	slit2	0.084
1.66709e-206	0.679252	0.603	0.531	3.95751e-202	0	grk4	0.072
7.3003e-205	0.898973	0.435	0.355	1.73302e-200	0	RAPGEF2	0.08
2.30957e-204	0.797423	0.441	0.35	5.48269e-200	0	ddah2	0.091
6.0141e-203	0.770878	0.474	0.396	1.42769e-198	0	etnk1	0.078
2.5712e-201	0.620792	0.659	0.542	6.10377e-197	0	skia	0.117
8.43127e-201	0.99691	0.303	0.208	2.0015e-196	0	apaf1	0.095
5.63255e-200	0.930772	0.38	0.286	1.33711e-195	0	arhgef10	0.094
2.37064e-199	0.893078	0.375	0.295	5.62767e-195	0	plcg1	0.08
8.03825e-199	0.869101	0.519	0.447	1.9082e-194	0	tspan18b	0.072
9.22157e-199	0.531555	0.672	0.544	2.18911e-194	0	palm1b	0.128
2.21668e-198	0.695816	0.551	0.488	5.26217e-194	0	ndfip1l	0.063
3.8845e-198	1.03994	0.271	0.18	9.22142e-194	0	fam49bb	0.091
1.46255e-197	0.876947	0.327	0.197	3.47195e-193	0	si:ch211-222k6.3	0.13
1.25231e-196	0.705656	0.574	0.515	2.97287e-192	0	chd7	0.059
1.49211e-196	0.868173	0.473	0.396	3.54212e-192	0	dhrs1	0.077
2.2541e-195	0.785987	0.53	0.474	5.35101e-191	0	mark3b	0.056
9.86829e-195	0.711656	0.488	0.385	2.34263e-190	0	ip6k2a	0.103
3.2389e-194	0.83481	0.395	0.304	7.68883e-190	0	sh3gl1b	0.091
3.05324e-192	0.931269	0.372	0.288	7.24808e-188	0	lrch1	0.084
3.20663e-192	0.939882	0.393	0.276	7.61221e-188	0	usp54a	0.117
5.02847e-192	0.691923	0.511	0.395	1.19371e-187	0	ccdc85b	0.116
5.25867e-192	1.0714	0.297	0.19	1.24836e-187	0	nfatc2a	0.107
2.55644e-191	0.758675	0.45	0.366	6.06874e-187	0	rac1a	0.084
1.41608e-190	1.12399	0.276	0.136	3.36162e-186	0	plcd4a	0.14
6.6e-190	0.769606	0.588	0.5	1.56677e-185	0	atp11c	0.088
1.21771e-189	0.961043	0.276	0.183	2.89072e-185	0	si:ch211-160o17.2	0.093
1.54132e-188	0.561473	0.709	0.668	3.65895e-184	0	kctd5a	0.041
1.76705e-188	0.797032	0.377	0.243	4.19481e-184	0	capn2a	0.134
5.26451e-188	0.54992	0.718	0.657	1.24974e-183	0	galnt1	0.061
3.06306e-187	0.836095	0.388	0.287	7.27139e-183	0	slc44a2	0.101
4.09121e-186	0.976566	0.35	0.261	9.71212e-182	0	rasgef1ba	0.089
3.97053e-185	0.682257	0.599	0.517	9.42564e-181	0	foxn3	0.082
5.64642e-185	0.558074	0.525	0.358	1.3404e-180	0	raraa	0.167
7.4043e-185	0.513456	0.727	0.641	1.75771e-180	0	jund	0.086
3.40583e-184	0.839717	0.406	0.352	8.0851e-180	0	lamp2	0.054
1.42883e-183	0.780986	0.445	0.341	3.3919e-179	0	lifra	0.104
4.5129e-183	0.653043	0.693	0.658	1.07132e-178	0	erfl3	0.035
1.56333e-182	0.822974	0.314	0.159	3.71119e-178	0	gipc2	0.155
9.69763e-182	0.92419	0.352	0.274	2.30212e-177	0	irf2	0.078
1.92449e-181	0.556065	0.565	0.394	4.56854e-177	0	nkain4	0.171
3.96196e-179	0.888015	0.283	0.173	9.4053e-175	0	tlnrd1	0.11
6.88404e-179	0.871457	0.309	0.199	1.6342e-174	0	RASSF5	0.11
2.3048e-178	0.641893	0.499	0.363	5.47137e-174	0	magi1b	0.136
4.61065e-177	0.890872	0.294	0.213	1.09452e-172	0	si:ch211-71n6.4	0.081
6.73548e-177	0.904529	0.294	0.192	1.59894e-172	0	ephb4b	0.102
8.29936e-177	0.687416	0.598	0.562	1.97019e-172	0	nfe2l2a	0.036
1.53974e-176	0.533073	0.663	0.529	3.6552e-172	0	iqgap1	0.134
9.30587e-176	0.760032	0.437	0.355	2.20912e-171	0	npc1	0.082
1.96551e-175	0.640964	0.595	0.564	4.66592e-171	0	arf2a	0.031
2.80371e-174	0.890549	0.412	0.342	6.65573e-170	0	atp13a3	0.07
3.69908e-173	0.644352	0.553	0.504	8.78124e-169	0	grb2b	0.049
1.33936e-172	0.769496	0.374	0.255	3.1795e-168	0	fam171a2a	0.119
1.52168e-172	0.978415	0.259	0.187	3.61232e-168	0	gramd4b	0.072
4.02451e-172	0.855262	0.437	0.354	9.55379e-168	0	ARHGEF25	0.083
1.19532e-170	0.668901	0.45	0.311	2.83756e-166	0	ctsk	0.139
1.98039e-170	0.937679	0.316	0.233	4.70124e-166	0	cemip2	0.083
5.89195e-169	0.805931	0.401	0.311	1.39869e-164	0	pld1a	0.09
6.879e-169	0.650931	0.481	0.394	1.63301e-164	0	gstr	0.087
9.20535e-169	0.661847	0.561	0.527	2.18526e-164	0	snx12	0.034
1.79556e-168	0.724311	0.461	0.388	4.26247e-164	0	spry2	0.073
7.88739e-168	0.782065	0.338	0.216	1.87239e-163	0	tpte	0.122
1.51471e-167	0.540554	0.793	0.776	3.59576e-163	0	gabarapb	0.017
4.83597e-166	0.539034	0.742	0.736	1.14801e-161	0	ap2m1a	0.006
7.73146e-166	0.6892	0.42	0.273	1.83537e-161	0	cacnb2a	0.147
8.45455e-166	0.611521	0.53	0.437	2.00703e-161	0	pgrmc1	0.093
5.27218e-165	0.921966	0.278	0.196	1.25156e-160	0	arhgap29b	0.082
7.45105e-165	0.674092	0.479	0.416	1.76881e-160	0	npc2	0.063
1.0194e-164	0.716668	0.457	0.372	2.41994e-160	0	cyp3c1	0.085
5.97336e-164	1.05575	0.263	0.157	1.41802e-159	0	agbl4.1	0.106
2.79034e-162	0.798543	0.394	0.337	6.62398e-158	0	vgll4b	0.057
3.09888e-162	0.676512	0.456	0.316	7.35643e-158	0	niban2b	0.14
5.54059e-162	0.522746	0.675	0.616	1.31528e-157	0	maff	0.059
4.96256e-159	0.732656	0.424	0.363	1.17806e-154	0	pak2a	0.061
2.10971e-157	0.737543	0.425	0.328	5.00824e-153	0	amotl2a	0.097
6.77295e-156	0.663146	0.458	0.39	1.60783e-151	0	mob1a	0.068
2.57397e-154	0.692653	0.51	0.455	6.11035e-150	0	bag2	0.055
4.1304e-154	0.808547	0.442	0.363	9.80515e-150	0	samd4a	0.079
8.01741e-154	0.707386	0.431	0.335	1.90325e-149	0	bcl2l11	0.096
7.17908e-153	0.78703	0.465	0.418	1.70424e-148	0	exoc6b	0.047
1.68194e-152	0.66742	0.417	0.279	3.99276e-148	0	si:dkey-19b23.8	0.138
2.65485e-152	0.511065	0.677	0.585	6.30234e-148	0	ripor1	0.092
3.14429e-152	0.759274	0.42	0.355	7.46423e-148	0	rbpjb	0.065
1.10174e-151	0.733198	0.429	0.367	2.61541e-147	0	rabgap1l	0.062
5.46537e-150	0.513766	0.575	0.471	1.29742e-145	0	tsc22d3	0.104
5.92546e-150	0.56352	0.554	0.44	1.40665e-145	0	ldlra	0.114
3.37544e-149	0.881584	0.263	0.171	8.01296e-145	0	wu:fc75a09	0.092
3.48759e-149	0.552559	0.602	0.553	8.27919e-145	0	perp	0.049
8.71901e-149	0.556735	0.719	0.687	2.06981e-144	0	ralgapa1	0.032
3.03226e-148	0.890759	0.373	0.3	7.19827e-144	0	ablim2	0.073
1.57259e-146	0.602839	0.662	0.625	3.73317e-142	0	sesn1	0.037
5.37128e-146	0.551394	0.606	0.52	1.27509e-141	0	ralba	0.086
1.88436e-145	0.75227	0.329	0.228	4.47329e-141	0	hvcn1	0.101
9.8272e-145	0.802053	0.277	0.2	2.33288e-140	0	ralbb	0.077
1.62323e-144	0.715295	0.404	0.292	3.85339e-140	0	b4galt5	0.112
3.15637e-144	0.646846	0.466	0.383	7.49291e-140	0	prkd2	0.083
9.52844e-144	0.838347	0.299	0.202	2.26196e-139	0	itpkb	0.097
1.06015e-143	0.859782	0.251	0.149	2.5167e-139	0	srpx	0.102
1.32096e-143	0.601794	0.546	0.515	3.13583e-139	0	chmp2a	0.031
1.62012e-143	0.868997	0.255	0.183	3.84599e-139	0	snx7	0.072
6.14555e-143	0.713816	0.4	0.285	1.45889e-138	0	itprid2	0.115
1.83496e-141	0.660155	0.499	0.417	4.35602e-137	0	fam102aa	0.082
6.24156e-141	0.67362	0.438	0.353	1.48168e-136	0	mapk1	0.085
2.15435e-140	0.752699	0.46	0.379	5.11421e-136	0	lxn	0.081
5.97393e-139	0.693445	0.378	0.295	1.41815e-134	0	ttyh3a	0.083
8.00689e-139	0.683662	0.439	0.371	1.90076e-134	0	tbc1d16	0.068
1.56388e-138	0.648307	0.438	0.329	3.7125e-134	0	lrch4	0.109
5.12065e-138	0.522798	0.479	0.35	1.21559e-133	0	pxdn	0.129
1.51656e-136	0.59286	0.449	0.345	3.60016e-132	0	jcada	0.104
2.77545e-136	0.563294	0.599	0.58	6.58864e-132	0	flot1b	0.019
9.44403e-135	0.794029	0.295	0.217	2.24192e-130	0	s100u	0.078
2.00487e-134	0.552816	0.683	0.639	4.75935e-130	0	cblb	0.044
6.5026e-134	0.897315	0.281	0.223	1.54365e-129	0	gpcpd1	0.058
9.27226e-134	0.679348	0.476	0.373	2.20114e-129	0	robo1	0.103
3.23023e-133	0.560304	0.567	0.528	7.66825e-129	0	arf1	0.039
2.75764e-132	0.718807	0.38	0.29	6.54636e-128	0	dip2a	0.09
5.3753e-132	0.851466	0.291	0.215	1.27604e-127	0	nr1i2	0.076
6.29824e-132	0.587689	0.558	0.525	1.49514e-127	0	cry1a	0.033
1.13514e-131	0.786717	0.289	0.203	2.6947e-127	0	stard9	0.086
5.5055e-131	0.858748	0.296	0.184	1.30695e-126	0	zfpm2b	0.112
2.0333e-130	0.532318	0.664	0.648	4.82685e-126	0	per3	0.016
2.08601e-130	0.766449	0.277	0.197	4.95199e-126	0	sh3glb1a	0.08
2.18477e-129	0.69449	0.32	0.234	5.18643e-125	0	itm2bb	0.086
2.19234e-129	0.527247	0.606	0.575	5.20439e-125	0	tcf3b	0.031
9.56544e-129	0.670448	0.39	0.295	2.27074e-124	0	myd88	0.095
3.33056e-128	0.600417	0.51	0.466	7.90641e-124	0	ctnnd1	0.044
1.71891e-127	0.666502	0.421	0.363	4.08053e-123	0	slc25a43	0.058
2.96795e-125	0.579862	0.479	0.421	7.04562e-121	0	si:dkey-112e7.2	0.058
3.88268e-125	0.66436	0.497	0.468	9.2171e-121	0	dnm2a	0.029
7.67288e-125	0.796636	0.263	0.198	1.82147e-120	0	rap2b	0.065
1.34718e-124	0.65403	0.411	0.371	3.19806e-120	0	stx12	0.04
1.55056e-124	0.673923	0.448	0.39	3.68087e-120	0	fbrsl1	0.058
5.70436e-124	0.619774	0.345	0.218	1.35416e-119	0	grapa	0.127
2.10746e-123	0.763849	0.266	0.185	5.00289e-119	0	letmd1	0.081
4.17614e-123	0.662468	0.421	0.379	9.91373e-119	0	rab35b	0.042
2.9209e-122	0.656187	0.382	0.333	6.93393e-118	0	ralbp1	0.049
9.65441e-121	0.629571	0.461	0.401	2.29186e-116	0	map3k14a	0.06
4.33972e-120	0.502263	0.574	0.516	1.03021e-115	0	zfp36l2	0.058
7.54947e-120	0.619504	0.489	0.443	1.79217e-115	0	kdm7ab	0.046
2.34656e-119	0.781156	0.338	0.263	5.57051e-115	0	cd276	0.075
5.95379e-119	0.632784	0.376	0.259	1.41337e-114	0	CABZ01061591.1	0.117
9.60282e-119	0.727281	0.333	0.283	2.27961e-114	0	herc2	0.05
2.73472e-118	0.526846	0.629	0.622	6.49194e-114	0	gdi2	0.007
4.93612e-118	0.733702	0.334	0.279	1.17179e-113	0	sesn3	0.055
2.81649e-117	0.530418	0.622	0.611	6.68607e-113	0	DDX17	0.011
4.82405e-117	0.807829	0.266	0.196	1.14518e-112	0	si:ch211-169p10.1	0.07
6.9004e-117	0.672516	0.358	0.303	1.63809e-112	0	ralab	0.055
8.69382e-117	0.759398	0.293	0.219	2.06383e-112	0	CABZ01092982.2	0.074
1.12704e-115	0.735212	0.304	0.239	2.67548e-111	0	cmtm7	0.065
1.87446e-115	0.628954	0.426	0.391	4.44979e-111	0	degs1	0.035
6.65351e-115	0.59955	0.378	0.266	1.57948e-110	0	epha2a	0.112
1.68601e-114	0.655635	0.341	0.264	4.00241e-110	0	zgc:110626	0.077
2.313e-114	0.696675	0.365	0.312	5.49082e-110	0	phactr2	0.053
2.92257e-114	0.691706	0.521	0.484	6.93789e-110	0	glsb	0.037
1.45677e-113	0.766051	0.277	0.201	3.45823e-109	0	ccdc102a	0.076
3.19107e-113	0.517419	0.595	0.585	7.57529e-109	0	rab5aa	0.01
3.82945e-113	0.758217	0.302	0.259	9.09073e-109	0	grwd1	0.043
7.62026e-113	0.667018	0.343	0.254	1.80897e-108	0	kif21b	0.089
1.08408e-112	0.541823	0.55	0.489	2.57349e-108	0	pkp3b	0.061
3.0573e-112	0.790805	0.254	0.204	7.25773e-108	0	rreb1a	0.05
9.33188e-112	0.523764	0.658	0.608	2.2153e-107	0	lonrf1l	0.05
5.56206e-111	0.636675	0.381	0.325	1.32038e-106	0	litaf	0.056
1.41889e-109	0.743214	0.282	0.196	3.36831e-105	0	adgre5b.3.1	0.086
1.72476e-109	0.602252	0.499	0.47	4.09441e-105	0	ccnd1	0.029
2.50061e-108	0.734654	0.282	0.213	5.93621e-104	0	hspa12a	0.069
6.23266e-108	0.612236	0.398	0.343	1.47957e-103	0	cd2ap	0.055
2.61438e-107	0.710369	0.345	0.311	6.20628e-103	0	zgc:165573	0.034
3.14779e-107	0.670739	0.296	0.213	7.47254e-103	0	ssuh2rs1	0.083
3.25547e-107	0.791402	0.324	0.264	7.72816e-103	0	pfkfb3	0.06
3.77935e-107	0.598549	0.446	0.393	8.9718e-103	0	ndel1b	0.053
4.68158e-107	0.58416	0.481	0.43	1.11136e-102	0	tead1b	0.051
2.71928e-106	0.752724	0.287	0.219	6.45529e-102	0	tns3.2	0.068
1.00702e-105	0.527172	0.534	0.517	2.39057e-101	0	si:ch211-191j22.3	0.017
2.6419e-105	0.606234	0.464	0.44	6.27161e-101	0	plscr3b	0.024
5.84447e-104	0.69026	0.371	0.33	1.38742e-99	0	adam9	0.041
1.24186e-103	0.620645	0.429	0.385	2.94804e-99	0	lrrc8aa	0.044
1.42044e-103	0.690305	0.263	0.198	3.37199e-99	0	clic1	0.065
1.69395e-103	0.666588	0.402	0.371	4.02126e-99	0	pik3c2a	0.031
2.15918e-103	0.508595	0.405	0.286	5.12567e-99	0	ptges	0.119
4.32166e-103	0.603677	0.401	0.343	1.02592e-98	0	zgc:92140	0.058
1.77297e-100	0.626724	0.502	0.473	4.20886e-96	0	PKN2	0.029
7.43906e-100	0.596329	0.451	0.429	1.76596e-95	0	si:ch211-214j24.10	0.022
1.57942e-99	0.692721	0.251	0.193	3.74939e-95	0	cldn12	0.058
1.87641e-98	0.600491	0.32	0.234	4.4544e-94	0	zgc:77486.1	0.086
2.34965e-98	0.701844	0.339	0.307	5.57785e-94	0	foxp1a	0.032
2.57475e-98	0.584378	0.278	0.174	6.11221e-94	0	dab2ipa	0.104
2.73937e-98	0.698711	0.259	0.2	6.50298e-94	0	ephx2	0.059
4.44191e-98	0.813614	0.27	0.209	1.05447e-93	0	arhgap42b	0.061
7.54974e-98	0.665324	0.291	0.23	1.79223e-93	0	tsg101b	0.061
1.23044e-96	0.689111	0.307	0.26	2.92093e-92	0	lipf	0.047
1.89914e-96	0.66273	0.298	0.251	4.50836e-92	0	ddb2	0.047
3.04143e-96	0.558139	0.478	0.46	7.22005e-92	0	pdcd6ip	0.018
1.09376e-95	0.623286	0.369	0.304	2.59647e-91	0	TTC28	0.065
1.29413e-94	0.528664	0.539	0.536	3.07213e-90	0	csnk1db	0.003
3.00009e-94	0.564644	0.433	0.394	7.12191e-90	0	sntb2	0.039
3.56502e-94	0.603138	0.389	0.339	8.46299e-90	0	CHST13	0.05
4.37388e-94	0.539641	0.615	0.539	1.03832e-89	0	pawr	0.076
3.2127e-92	0.708405	0.276	0.238	7.62663e-88	0	xpo6	0.038
3.26375e-92	0.690296	0.357	0.336	7.74782e-88	0	adgrg1.1	0.021
1.29442e-91	0.567955	0.321	0.254	3.07283e-87	0	pmaip1	0.067
1.67342e-91	0.671936	0.277	0.237	3.97254e-87	0	si:dkey-16l2.16	0.04
4.13398e-91	0.728977	0.26	0.2	9.81365e-87	0	arl15b	0.06
7.03638e-91	0.621028	0.385	0.331	1.67037e-86	0	ephb4a	0.054
1.46281e-90	0.61879	0.354	0.311	3.47256e-86	0	fer	0.043
4.18949e-90	0.708662	0.279	0.237	9.94544e-86	0	cbl	0.042
1.06848e-89	0.610456	0.341	0.317	2.53647e-85	0	rnaset2	0.024
1.56991e-89	0.701816	0.322	0.279	3.7268e-85	0	slc12a4	0.043
1.78086e-89	0.579196	0.488	0.48	4.22759e-85	0	chmp1b	0.008
9.76749e-89	0.529545	0.458	0.43	2.3187e-84	0	rbms2a	0.028
3.29096e-88	0.621594	0.306	0.269	7.81242e-84	0	tmem134	0.037
5.7849e-88	0.607461	0.379	0.367	1.37328e-83	0	ppp2r5d	0.012
7.24179e-88	0.567209	0.355	0.285	1.71913e-83	0	MDFIC	0.07
3.88541e-87	0.55548	0.426	0.386	9.22358e-83	0	itpkcb	0.04
1.60381e-86	0.722794	0.307	0.294	3.80728e-82	0	fam210b	0.013
2.36866e-86	0.605623	0.34	0.308	5.62295e-82	0	si:ch211-218c6.8	0.032
6.81341e-86	0.619701	0.33	0.278	1.61744e-81	0	ildr2	0.052
1.08423e-84	0.576134	0.322	0.253	2.57386e-80	0	si:dkey-34d22.1	0.069
1.44233e-84	0.606553	0.321	0.28	3.42394e-80	0	tmem189	0.041
2.24756e-84	0.545558	0.407	0.374	5.33547e-80	0	gabpa	0.033
5.96457e-84	0.518535	0.308	0.205	1.41593e-79	0	bcar3	0.103
3.7382e-83	0.615147	0.377	0.364	8.87412e-79	0	serinc5	0.013
4.70588e-83	0.536087	0.438	0.418	1.11713e-78	0	rnf19a	0.02
5.73684e-83	0.599575	0.314	0.26	1.36187e-78	0	b3gnt2b	0.054
5.83307e-83	0.525157	0.469	0.435	1.38471e-78	0	ptpra	0.034
4.00134e-82	0.607128	0.331	0.294	9.49878e-78	0	lrp10	0.037
1.2245e-81	0.666136	0.268	0.215	2.90684e-77	0	tmem127	0.053
4.00727e-81	0.572952	0.4	0.387	9.51285e-77	0	selenot1b	0.013
7.56398e-81	0.646561	0.282	0.241	1.79561e-76	0	clasp1a	0.041
8.25432e-81	0.630732	0.256	0.206	1.95949e-76	0	lrrc1	0.05
1.43412e-80	0.636413	0.319	0.277	3.40447e-76	0	raph1b	0.042
3.25352e-80	0.511535	0.49	0.466	7.72354e-76	0	fermt2	0.024
1.0091e-79	0.637715	0.338	0.307	2.3955e-75	0	rnf24	0.031
1.00952e-78	0.57305	0.368	0.337	2.39649e-74	0	rpz2	0.031
1.02725e-78	0.636056	0.287	0.259	2.43859e-74	0	wu:fc21g02	0.028
1.61511e-78	0.573103	0.418	0.41	3.83411e-74	0	si:dkey-199f5.8	0.008
4.10673e-78	0.633828	0.293	0.249	9.74897e-74	0	sgms1	0.044
4.52948e-77	0.507216	0.481	0.443	1.07525e-72	0	fnbp1l	0.038
8.15581e-77	0.625288	0.306	0.28	1.93611e-72	0	specc1la	0.026
2.52433e-76	0.551079	0.361	0.335	5.9925e-72	0	sirt2	0.026
3.92424e-76	0.546651	0.399	0.378	9.31575e-72	0	gtf2b	0.021
8.70655e-76	0.590234	0.339	0.311	2.06685e-71	0	EPB41L2	0.028
4.66728e-75	0.633348	0.275	0.234	1.10797e-70	0	numb	0.041
6.7148e-74	0.528596	0.548	0.541	1.59403e-69	0	tefa	0.007
1.74376e-73	0.623236	0.267	0.236	4.13952e-69	0	prrg1	0.031
2.66195e-73	0.530856	0.363	0.33	6.3192e-69	0	idh1	0.033
2.82177e-73	0.610348	0.255	0.217	6.6986e-69	0	si:ch73-91k6.2	0.038
2.84385e-73	0.561491	0.314	0.284	6.75102e-69	0	snap29	0.03
4.43318e-73	0.535656	0.389	0.357	1.05239e-68	0	arhgap10	0.032
7.1235e-73	0.514846	0.458	0.453	1.69105e-68	0	slka	0.005
7.68264e-73	0.560077	0.401	0.381	1.82378e-68	0	inpp5l	0.02
4.64038e-72	0.537131	0.397	0.382	1.10158e-67	0	fam199x	0.015
4.63004e-71	0.629278	0.28	0.253	1.09913e-66	0	dhrs13a.3	0.027
4.09551e-70	0.566175	0.273	0.223	9.72234e-66	0	ppp1r9ba	0.05
7.73643e-70	0.63608	0.264	0.244	1.83655e-65	0	sqstm1	0.02
1.03051e-69	0.616655	0.301	0.233	2.44633e-65	0	rnd1b	0.068
3.95778e-69	0.548024	0.296	0.233	9.39538e-65	0	pkd2	0.063
5.13774e-69	0.526413	0.456	0.461	1.21965e-64	0	ap2a1	-0.005
8.26459e-67	0.54242	0.337	0.325	1.96193e-62	0	snap23.1	0.012
1.67775e-66	0.547853	0.335	0.304	3.98281e-62	0	si:zfos-2326c3.2	0.031
2.19417e-66	0.529434	0.328	0.299	5.20874e-62	0	arf6b	0.029
4.20968e-66	0.513635	0.313	0.258	9.99335e-62	0	phactr4b	0.055
2.4423e-65	0.538381	0.299	0.249	5.79777e-61	0	gpd2	0.05
3.83402e-65	0.556598	0.275	0.239	9.10157e-61	0	CU459056.1	0.036
6.79682e-64	0.528107	0.388	0.355	1.6135e-59	0	ext1a	0.033
7.42512e-64	0.601028	0.279	0.236	1.76265e-59	0	vash2	0.043
8.45482e-64	0.528075	0.25	0.208	2.00709e-59	0	ctsz	0.042
1.11149e-63	0.563821	0.29	0.271	2.63856e-59	0	scamp2	0.019
1.18558e-63	0.617922	0.271	0.251	2.81445e-59	0	ralgapb	0.02
1.32907e-62	0.596983	0.286	0.251	3.15507e-58	0	foxj2	0.035
2.78577e-62	0.52615	0.35	0.337	6.61315e-58	0	gnaia	0.013
2.92418e-62	0.58114	0.317	0.27	6.94172e-58	0	adgra2	0.047
2.16926e-61	0.979932	0.259	0.252	5.14961e-57	0	cldn5a	0.007
3.96493e-61	0.53738	0.365	0.361	9.41234e-57	0	itsn2b	0.004
5.71541e-61	0.532518	0.351	0.346	1.35678e-56	0	nup98	0.005
7.93976e-61	0.52262	0.349	0.341	1.88482e-56	0	plekhj1	0.008
3.59475e-59	0.610416	0.331	0.321	8.53357e-55	0	si:dkeyp-121d4.3	0.01
5.96176e-59	0.597579	0.253	0.23	1.41526e-54	0	tmem120a	0.023
5.50333e-58	0.56405	0.3	0.291	1.30644e-53	0	fam193a	0.009
6.18635e-57	0.558373	0.306	0.284	1.46858e-52	0	CTBP1	0.022
1.36213e-56	0.526661	0.348	0.343	3.23357e-52	0	sbf1	0.005
1.31981e-55	0.539492	0.317	0.296	3.13309e-51	0	pdk2b	0.021
7.46375e-54	0.529137	0.365	0.356	1.77182e-49	0	si:ch211-225b11.1	0.009
1.09969e-53	0.583461	0.253	0.231	2.61055e-49	0	lipeb	0.022
1.69642e-53	0.529674	0.257	0.233	4.02712e-49	0	atf1	0.024
2.24084e-53	0.51282	0.332	0.32	5.31953e-49	0	ptp4a2a	0.012
2.80152e-53	0.507126	0.302	0.283	6.65053e-49	0	CABZ01086877.1	0.019
5.20488e-53	0.52181	0.369	0.367	1.23559e-48	0	ncoa3	0.002
5.93119e-53	0.54206	0.288	0.259	1.40801e-48	0	tmem198b	0.029
1.18557e-52	0.503247	0.332	0.313	2.81443e-48	0	nabp1a	0.019
1.8925e-52	0.537778	0.286	0.271	4.4926e-48	0	tbc1d5	0.015
9.05026e-52	0.540935	0.3	0.295	2.14844e-47	0	pip4k2aa	0.005
2.26667e-51	0.508955	0.276	0.248	5.38084e-47	0	cert1b	0.028
2.18152e-49	0.516954	0.345	0.333	5.17872e-45	0	icam3	0.012
2.54665e-46	0.503788	0.263	0.251	6.0455e-42	0	zgc:66427	0.012
1.09574e-45	0.506767	0.307	0.297	2.60118e-41	0	ugt1b5	0.01
5.00176e-44	0.523334	0.262	0.267	1.18737e-39	0	washc2c	-0.005
1.08958e-40	0.501737	0.273	0.261	2.58657e-36	0	cttnbp2	0.012
3.42599e-40	0.508252	0.306	0.304	8.13295e-36	0	abhd4	0.002
3.65557e-40	0.512547	0.256	0.261	8.67797e-36	0	nubp1	-0.005
1.91546e-37	0.508987	0.255	0.25	4.54712e-33	0	si:dkey-147f3.8	0.005
1.23633e-35	0.534962	0.261	0.268	2.93493e-31	0	galt	-0.007
4.47485e-24	0.555312	0.352	0.348	1.06228e-19	0	h1-10	0.004
3.47274e-13	0.775088	0.242	0.328	8.24395e-09	0	scn4ba	-0.086
0	5.08611	0.939	0.116	0	1	fbln5	0.823
0	4.89174	0.787	0.041	0	1	htra1a	0.746
0	4.82364	0.756	0.087	0	1	cfd	0.669
0	4.80031	0.955	0.105	0	1	elnb	0.85
0	4.78917	0.806	0.104	0	1	tpm4b	0.702
0	4.66244	0.947	0.103	0	1	loxa	0.844
0	4.40597	0.701	0.052	0	1	si:dkey-57k2.6	0.649
0	4.25878	0.734	0.102	0	1	acta2	0.632
0	4.23301	0.561	0.074	0	1	ctnna2	0.487
0	4.10019	0.919	0.129	0	1	BX663503.3	0.79
0	3.99934	0.79	0.131	0	1	ifitm1	0.659
0	3.97006	0.905	0.163	0	1	lsp1a	0.742
0	3.96362	0.721	0.041	0	1	lmod1b	0.68
0	3.93365	0.828	0.178	0	1	tpm1	0.65
0	3.83168	0.924	0.205	0	1	emid1	0.719
0	3.80031	0.637	0.057	0	1	tagln	0.58
0	3.76553	0.863	0.158	0	1	hpgd	0.705
0	3.69011	0.619	0.032	0	1	acana	0.587
0	3.68872	0.772	0.102	0	1	vim	0.67
0	3.67255	0.893	0.193	0	1	myh11a	0.7
0	3.64878	0.609	0.083	0	1	rcn3	0.526
0	3.64405	0.924	0.385	0	1	myl6	0.539
0	3.57998	0.513	0.036	0	1	rasl12	0.477
0	3.51666	0.471	0.04	0	1	klhdc8b	0.431
0	3.51536	0.599	0.043	0	1	pcdh18b	0.556
0	3.45497	0.637	0.058	0	1	rgs5a	0.579
0	3.45354	0.421	0.019	0	1	angptl2a	0.402
0	3.44296	0.917	0.295	0	1	myl9a	0.622
0	3.39833	0.639	0.062	0	1	twist1a	0.577
0	3.31756	0.637	0.08	0	1	mdkb	0.557
0	3.30713	0.276	0.019	0	1	frmpd3	0.257
0	3.27754	0.773	0.214	0	1	krt18b	0.559
0	3.25673	0.885	0.216	0	1	mylka	0.669
0	3.2565	0.534	0.08	0	1	bmpr1ba	0.454
0	3.23685	0.302	0.009	0	1	pi15b	0.293
0	3.2267	0.359	0.031	0	1	cyp2ad2	0.328
0	3.18714	0.603	0.081	0	1	olfml2a	0.522
0	3.1297	0.479	0.053	0	1	ccn2b	0.426
0	3.10045	0.479	0.048	0	1	tnfsf12	0.431
0	3.08058	0.431	0.032	0	1	osr1	0.399
0	3.04392	0.653	0.113	0	1	adamts17	0.54
0	3.02023	0.944	0.267	0	1	kif26ba	0.677
0	3.01844	0.724	0.205	0	1	f3a	0.519
0	2.90525	0.69	0.12	0	1	postnb	0.57
0	2.90406	0.57	0.093	0	1	gpc6a	0.477
0	2.89144	0.576	0.122	0	1	c7a	0.454
0	2.86424	0.524	0.079	0	1	ptgs2a	0.445
0	2.84185	0.806	0.142	0	1	col6a4a	0.664
0	2.83846	0.531	0.061	0	1	olfml3a	0.47
0	2.836	0.399	0.031	0	1	sh3bgrl2	0.368
0	2.83433	0.707	0.134	0	1	nid2a	0.573
0	2.80888	0.655	0.116	0	1	cspg4	0.539
0	2.77601	0.426	0.045	0	1	glipr2l	0.381
0	2.75763	0.432	0.065	0	1	cyp1c1	0.367
0	2.75266	0.713	0.241	0	1	asph	0.472
0	2.74846	0.608	0.146	0	1	prkg1b	0.462
0	2.6853	0.801	0.193	0	1	LO018188.1	0.608
0	2.67425	0.705	0.151	0	1	nid1a	0.554
0	2.66975	0.857	0.311	0	1	si:ch211-1a19.3	0.546
0	2.65986	0.496	0.127	0	1	inpp4ab	0.369
0	2.65951	0.482	0.112	0	1	pcdh7b	0.37
0	2.65124	0.796	0.351	0	1	calua	0.445
0	2.64027	0.579	0.138	0	1	rbp4	0.441
0	2.57767	0.648	0.201	0	1	bzw2	0.447
0	2.57751	0.773	0.279	0	1	si:dkey-164f24.2	0.494
0	2.57113	0.854	0.231	0	1	mxra8b	0.623
0	2.5557	0.683	0.143	0	1	col6a3.1	0.54
0	2.52406	0.842	0.261	0	1	dbn1	0.581
0	2.52112	0.487	0.08	0	1	bicc1a	0.407
0	2.51384	0.673	0.208	0	1	fkbp9	0.465
0	2.49987	0.8	0.188	0	1	mfap2	0.612
0	2.49749	0.693	0.259	0	1	serpinh1b	0.434
0	2.49601	0.397	0.064	0	1	kdelr3	0.333
0	2.48928	0.583	0.117	0	1	plxdc2	0.466
0	2.47531	0.278	0.04	0	1	npnta	0.238
0	2.47139	0.273	0.015	0	1	pcsk6	0.258
0	2.45285	0.728	0.12	0	1	tmem98	0.608
0	2.45145	0.293	0.017	0	1	lmod1a	0.276
0	2.43542	0.589	0.159	0	1	cd248a	0.43
0	2.43104	0.736	0.191	0	1	loxl1	0.545
0	2.41067	0.664	0.177	0	1	pdgfrb	0.487
0	2.4022	0.605	0.121	0	1	ehd2b	0.484
0	2.39136	0.414	0.066	0	1	ppp1r14aa	0.348
0	2.36717	0.467	0.14	0	1	sntb1	0.327
0	2.36688	0.651	0.133	0	1	mecom	0.518
0	2.36226	0.55	0.162	0	1	fkbp14	0.388
0	2.36072	0.58	0.111	0	1	cthrc1a	0.469
0	2.34839	0.553	0.247	0	1	tpm2	0.306
0	2.34789	0.844	0.386	0	1	fgfrl1a	0.458
0	2.33762	0.387	0.055	0	1	sema3bl	0.332
0	2.31549	0.565	0.148	0	1	lmcd1	0.417
0	2.31527	0.28	0.036	0	1	pdlim2	0.244
0	2.30801	0.959	0.378	0	1	rhag	0.581
0	2.30377	0.687	0.248	0	1	cav2	0.439
0	2.29136	0.285	0.025	0	1	atp1a1b	0.26
0	2.28834	0.434	0.136	0	1	ehbp1l1a	0.298
0	2.27085	0.902	0.314	0	1	cavin1b	0.588
0	2.24827	0.523	0.187	0	1	erbb4b	0.336
0	2.24362	0.556	0.115	0	1	cpz	0.441
0	2.24148	0.544	0.132	0	1	metrnla	0.412
0	2.23816	0.495	0.125	0	1	rrbp1b	0.37
0	2.23627	0.418	0.095	0	1	phgdh	0.323
0	2.23548	0.67	0.197	0	1	nfixb	0.473
0	2.23211	0.762	0.312	0	1	itgav	0.45
0	2.22321	0.25	0.029	0	1	smtna	0.221
0	2.21949	0.496	0.097	0	1	lrp1aa	0.399
0	2.18836	0.521	0.17	0	1	adamts15a	0.351
0	2.18344	0.258	0.024	0	1	cracr2b	0.234
0	2.18012	0.381	0.09	0	1	csrp2	0.291
0	2.17583	0.512	0.127	0	1	fkbp10b	0.385
0	2.17414	0.748	0.364	0	1	epha7	0.384
0	2.17112	0.545	0.131	0	1	kcne4	0.414
0	2.16264	0.551	0.165	0	1	tmem200b	0.386
0	2.16038	0.804	0.31	0	1	gli2a	0.494
0	2.15884	0.736	0.353	0	1	nupr1b	0.383
0	2.15478	0.409	0.122	0	1	nfixa	0.287
0	2.14772	0.637	0.196	0	1	dapk3	0.441
0	2.1477	0.635	0.211	0	1	ccn2a	0.424
0	2.13429	0.955	0.459	0	1	fn1a	0.496
0	2.11853	0.424	0.138	0	1	fzd8a	0.286
0	2.10942	0.298	0.07	0	1	itga8	0.228
0	2.10767	0.548	0.148	0	1	tox	0.4
0	2.09817	0.765	0.338	0	1	arid5b	0.427
0	2.09442	0.445	0.131	0	1	cnn1b	0.314
0	2.09367	0.635	0.282	0	1	ckba	0.353
0	2.08709	0.455	0.099	0	1	hoxb3a	0.356
0	2.08594	0.969	0.634	0	1	sparc	0.335
0	2.07604	0.643	0.268	0	1	tgfb2	0.375
0	2.06986	0.956	0.626	0	1	ccn1	0.33
0	2.03191	0.394	0.088	0	1	tnfsf10l	0.306
0	2.02515	0.677	0.255	0	1	notch3	0.422
0	2.01635	0.407	0.079	0	1	gucy1b1	0.328
0	2.01106	0.469	0.149	0	1	gfpt2	0.32
0	2.00368	0.709	0.328	0	1	serpine1	0.381
0	2.00327	0.399	0.119	0	1	copz2	0.28
0	1.99302	0.862	0.371	0	1	myo1b	0.491
0	1.98254	0.379	0.101	0	1	itgb3b	0.278
0	1.96618	0.289	0.046	0	1	si:ch73-380l3.2	0.243
0	1.95874	0.585	0.255	0	1	TMEM263	0.33
0	1.95476	0.607	0.196	0	1	MDFI	0.411
0	1.95328	0.65	0.257	0	1	ckap4	0.393
0	1.93858	0.426	0.15	0	1	rcn1	0.276
0	1.938	0.344	0.123	0	1	kidins220a	0.221
0	1.92082	0.992	0.777	0	1	tns1b	0.215
0	1.91761	0.424	0.087	0	1	rdh10a	0.337
0	1.89858	0.435	0.138	0	1	phlda3	0.297
0	1.89499	0.535	0.17	0	1	hpca	0.365
0	1.88271	0.272	0.066	0	1	rgs17	0.206
0	1.87924	0.457	0.152	0	1	tmeff1b	0.305
0	1.87016	0.427	0.157	0	1	psat1	0.27
0	1.8655	0.549	0.268	0	1	znf704	0.281
0	1.8647	0.538	0.204	0	1	fam110b	0.334
0	1.85963	0.844	0.643	0	1	sept7a	0.201
0	1.85164	0.405	0.154	0	1	FO082779.1	0.251
0	1.85122	0.692	0.177	0	1	pcolcea	0.515
0	1.84854	0.637	0.33	0	1	wwp2	0.307
0	1.84549	0.624	0.338	0	1	kdelr2b	0.286
0	1.84353	0.27	0.085	0	1	shdb	0.185
0	1.83309	0.798	0.489	0	1	zgc:158343	0.309
0	1.82974	0.895	0.482	0	1	id3	0.413
0	1.82158	0.796	0.425	0	1	CABZ01080702.1	0.371
0	1.80386	0.81	0.409	0	1	mob2a	0.401
0	1.80211	0.63	0.349	0	1	serp1	0.281
0	1.8008	0.728	0.35	0	1	creb3l2	0.378
0	1.79929	0.51	0.221	0	1	crip3	0.289
0	1.7933	0.385	0.085	0	1	cdo1	0.3
0	1.78164	0.539	0.163	0	1	hmcn1	0.376
0	1.78135	0.759	0.373	0	1	csrp1a	0.386
0	1.76887	0.393	0.123	0	1	slc38a5a	0.27
0	1.76635	0.869	0.654	0	1	calm2a	0.215
0	1.76478	0.342	0.108	0	1	selenom	0.234
0	1.76122	0.535	0.226	0	1	dap1b	0.309
0	1.7611	0.492	0.212	0	1	rbfox3a	0.28
0	1.74863	0.957	0.855	0	1	zgc:153867	0.102
0	1.74051	0.332	0.063	0	1	fkbp11	0.269
0	1.74019	0.7	0.28	0	1	fgfr3	0.42
0	1.73395	0.708	0.46	0	1	ywhah	0.248
0	1.73244	0.943	0.579	0	1	FP102018.1	0.364
0	1.73069	0.531	0.244	0	1	crtap	0.287
0	1.72765	0.497	0.221	0	1	phldb1b	0.276
0	1.7256	0.265	0.064	0	1	si:ch1073-184j22.1	0.201
0	1.71463	0.29	0.073	0	1	mgll	0.217
0	1.71033	0.385	0.148	0	1	pde9a	0.237
0	1.70602	0.462	0.179	0	1	ociad2	0.283
0	1.70381	0.303	0.113	0	1	cdc42ep3	0.19
0	1.70162	0.551	0.201	0	1	pcolce2b	0.35
0	1.69913	0.302	0.065	0	1	vstm4a	0.237
0	1.69478	0.637	0.288	0	1	p3h4	0.349
0	1.68872	0.368	0.112	0	1	il16	0.256
0	1.68399	0.953	0.824	0	1	dap1b.1	0.129
0	1.67342	0.537	0.249	0	1	rrbp1a	0.288
0	1.66724	0.4	0.14	0	1	socs1a	0.26
0	1.65681	0.574	0.199	0	1	kirrel1a	0.375
0	1.64852	0.509	0.239	0	1	pxna	0.27
0	1.64701	0.42	0.181	0	1	surf4l	0.239
0	1.64219	0.859	0.618	0	1	sema6e	0.241
0	1.63836	0.918	0.579	0	1	angptl4	0.339
0	1.63233	0.777	0.384	0	1	tuft1a	0.393
0	1.62928	0.652	0.404	0	1	gnb4b	0.248
0	1.62488	0.487	0.125	0	1	snai2	0.362
0	1.61688	0.936	0.677	0	1	lpp	0.259
0	1.61383	0.94	0.629	0	1	flna	0.311
0	1.61103	0.433	0.198	0	1	slc39a7	0.235
0	1.60988	0.82	0.621	0	1	ssr2	0.199
0	1.60929	0.392	0.142	0	1	calub	0.25
0	1.59589	0.38	0.175	0	1	pak1	0.205
0	1.59102	0.441	0.16	0	1	tmem45a	0.281
0	1.58952	0.714	0.382	0	1	rai14	0.332
0	1.58234	0.391	0.164	0	1	sec31a	0.227
0	1.58125	0.472	0.149	0	1	mmp2	0.323
0	1.57919	0.468	0.187	0	1	fgfr1a	0.281
0	1.57866	0.827	0.652	0	1	ssr4	0.175
0	1.56343	0.448	0.183	0	1	si:dkey-40c11.2	0.265
0	1.56057	0.925	0.768	0	1	pfn2	0.157
0	1.55995	0.363	0.155	0	1	nuak1a	0.208
0	1.53932	0.344	0.125	0	1	ggcx	0.219
0	1.53367	0.678	0.361	0	1	hs6st1a	0.317
0	1.53358	0.28	0.084	0	1	gpx8	0.196
0	1.53297	0.429	0.2	0	1	kcnn4	0.229
0	1.5323	0.378	0.112	0	1	meis1a	0.266
0	1.52712	0.943	0.795	0	1	tln1	0.148
0	1.52482	0.401	0.177	0	1	tmem39a	0.224
0	1.5234	0.465	0.208	0	1	skilb	0.257
0	1.52317	0.632	0.274	0	1	cdh11	0.358
0	1.52139	0.418	0.145	0	1	dkk3b	0.273
0	1.51253	0.953	0.832	0	1	ppib	0.121
0	1.50971	0.854	0.689	0	1	ssr3	0.165
0	1.50296	0.297	0.099	0	1	shroom2a	0.198
0	1.50147	0.306	0.12	0	1	znf362a	0.186
0	1.49875	0.856	0.71	0	1	sec61b	0.146
0	1.49827	0.784	0.369	0	1	plod2	0.415
0	1.49761	0.983	0.851	0	1	ENSDARG00000103720	0.132
0	1.49006	0.739	0.376	0	1	cotl1	0.363
0	1.48423	0.897	0.656	0	1	nfia	0.241
0	1.48176	0.29	0.115	0	1	sppl2	0.175
0	1.47527	0.272	0.098	0	1	lman1	0.174
0	1.46695	0.581	0.221	0	1	tmtc2a	0.36
0	1.45988	0.295	0.104	0	1	fam114a1	0.191
0	1.45555	0.598	0.335	0	1	irf2bpl	0.263
0	1.45142	0.406	0.166	0	1	mtmr11	0.24
0	1.4477	0.585	0.306	0	1	pim3	0.279
0	1.4456	0.812	0.645	0	1	dad1	0.167
0	1.44551	0.491	0.214	0	1	abr	0.277
0	1.44231	0.428	0.145	0	1	quo	0.283
0	1.42119	0.684	0.453	0	1	p4hb	0.231
0	1.42058	0.531	0.237	0	1	emilin1b	0.294
0	1.41068	0.347	0.131	0	1	p3h1	0.216
0	1.40434	0.692	0.476	0	1	kdelr2a	0.216
0	1.40344	0.514	0.237	0	1	sh3bgrl	0.277
0	1.39911	0.667	0.42	0	1	nfil3-5	0.247
0	1.38774	0.523	0.198	0	1	ms4a17a.9	0.325
0	1.38487	0.354	0.142	0	1	papss2b	0.212
0	1.38056	1	0.99	0	1	tmsb4x	0.01
0	1.37992	0.621	0.379	0	1	irs2b	0.242
0	1.3776	0.498	0.172	0	1	eya2	0.326
0	1.37489	0.868	0.715	0	1	tmem258	0.153
0	1.37043	0.768	0.414	0	1	tmem176	0.354
0	1.36442	0.645	0.441	0	1	slmapa	0.204
0	1.36371	0.437	0.24	0	1	triqk	0.197
0	1.35366	0.533	0.29	0	1	esyt2a	0.243
0	1.33973	0.812	0.32	0	1	fhl2a	0.492
0	1.33512	0.355	0.146	0	1	C7H4orf48	0.209
0	1.33005	0.678	0.307	0	1	zfhx4	0.371
0	1.32554	0.656	0.464	0	1	cope	0.192
0	1.32449	0.488	0.316	0	1	manf	0.172
0	1.32353	0.573	0.226	0	1	dchs1b	0.347
0	1.31768	0.768	0.482	0	1	id1	0.286
0	1.30932	0.65	0.439	0	1	sar1b	0.211
0	1.30852	0.44	0.242	0	1	tmem263	0.198
0	1.3084	0.441	0.22	0	1	sec24d	0.221
0	1.30022	0.548	0.299	0	1	zgc:154058	0.249
0	1.29443	0.635	0.36	0	1	raraa	0.275
0	1.28733	0.527	0.34	0	1	ddost	0.187
0	1.28706	0.64	0.471	0	1	krtcap2	0.169
0	1.28673	0.417	0.153	0	1	loxl2b	0.264
0	1.28511	0.826	0.462	0	1	itga9	0.364
0	1.27913	0.716	0.5	0	1	mprip	0.216
0	1.27464	0.623	0.299	0	1	marveld1	0.324
0	1.2721	0.59	0.328	0	1	sema3fb	0.262
0	1.26167	0.793	0.545	0	1	nrp1a	0.248
0	1.2558	0.459	0.157	0	1	mmp14a	0.302
0	1.25307	0.437	0.257	0	1	sec13	0.18
0	1.25203	0.561	0.393	0	1	ost4	0.168
0	1.24816	0.584	0.289	0	1	cyp2ad3	0.295
0	1.2473	0.711	0.221	0	1	ebf3a.1	0.49
0	1.24729	0.433	0.224	0	1	lrpap1	0.209
0	1.23987	0.581	0.337	0	1	sept8a	0.244
0	1.23876	0.473	0.311	0	1	sdf4	0.162
0	1.22625	0.647	0.392	0	1	lims1	0.255
0	1.225	0.492	0.295	0	1	txndc5	0.197
0	1.21922	0.547	0.338	0	1	sec62	0.209
0	1.19804	0.958	0.552	0	1	col1a2	0.406
0	1.19506	0.739	0.554	0	1	adarb1b	0.185
0	1.19383	0.695	0.48	0	1	arf5	0.215
0	1.18553	0.813	0.657	0	1	arhgef1b	0.156
0	1.18204	0.776	0.432	0	1	fat1a	0.344
0	1.1819	0.602	0.191	0	1	cxcl18b	0.411
0	1.16044	0.836	0.666	0	1	myo1cb	0.17
0	1.14684	0.574	0.374	0	1	insig1	0.2
0	1.12491	0.586	0.286	0	1	fgfr4	0.3
0	1.12442	0.621	0.334	0	1	fkbp7	0.287
0	1.11607	0.556	0.279	0	1	aif1l	0.277
0	1.11605	0.705	0.492	0	1	nfkbiab	0.213
0	1.1069	0.587	0.324	0	1	cx43.4	0.263
0	1.10171	0.684	0.421	0	1	tspan36	0.263
0	1.08414	0.672	0.424	0	1	zyx	0.248
0	1.07489	0.628	0.462	0	1	nucb2a	0.166
0	1.0529	0.667	0.52	0	1	ostc	0.147
0	1.05176	0.646	0.4	0	1	id2a	0.246
0	1.04286	0.715	0.456	0	1	MYO1D	0.259
0	1.03225	0.989	0.923	0	1	ptmaa	0.066
0	1.02952	0.702	0.552	0	1	spcs1	0.15
0	1.01645	0.713	0.452	0	1	kank4	0.261
0	1.00726	0.731	0.434	0	1	luzp1	0.297
0	0.971147	0.769	0.495	0	1	dub	0.274
0	0.961856	0.841	0.714	0	1	hdlbpa	0.127
0	0.957623	0.681	0.45	0	1	ehd1b	0.231
0	0.956097	0.678	0.551	0	1	tmed2	0.127
0	0.942895	0.99	0.974	0	1	actb2	0.016
0	0.939338	0.893	0.739	0	1	h1-0	0.154
0	0.937494	0.987	0.898	0	1	fstl1b	0.089
0	0.93259	0.91	0.757	0	1	midn	0.153
0	0.926407	0.752	0.665	0	1	selenof	0.087
0	0.909341	0.958	0.892	0	1	sec61g	0.066
0	0.909315	0.821	0.699	0	1	pdia3	0.122
0	0.899817	0.905	0.802	0	1	serf2	0.103
0	0.892829	0.852	0.516	0	1	cav1	0.336
0	0.885498	0.915	0.698	0	1	coro1ca	0.217
0	0.874927	0.688	0.39	0	1	foxc1b	0.298
0	0.868589	0.962	0.653	0	1	si:dkey-261h17.1	0.309
0	0.858429	0.909	0.759	0	1	si:ch73-281n10.2	0.15
0	0.848707	0.842	0.598	0	1	cnn2	0.244
0	0.846939	0.832	0.616	0	1	fxyd6l	0.216
0	0.8366	0.834	0.628	0	1	myl9b	0.206
0	0.826231	0.872	0.72	0	1	socs3b	0.152
0	0.808827	0.902	0.787	0	1	si:ch1073-429i10.3	0.115
0	0.769123	0.947	0.892	0	1	sat1a.2	0.055
0	0.765986	0.934	0.626	0	1	rbpms2a	0.308
0	0.729415	0.941	0.878	0	1	ppiab	0.063
0	0.720674	0.893	0.706	0	1	clic4	0.187
0	0.715994	0.983	0.96	0	1	ybx1	0.023
0	0.71199	0.811	0.47	0	1	col5a2a	0.341
0	0.710446	0.894	0.728	0	1	tpm3	0.166
0	0.693905	0.988	0.967	0	1	ptmab	0.021
0	0.688777	0.978	0.932	0	1	actb1	0.046
0	0.643807	0.955	0.917	0	1	cfl1	0.038
0	0.615935	0.891	0.631	0	1	pmp22a	0.26
0	0.580847	0.92	0.823	0	1	rpl22l1	0.097
2.12448227711736e-322	0.616752	0.915	0.854	5.0433084776489e-318	1	h3f3c	0.061
2.22329540628561e-322	1.82763	0.311	0.138	5.27788096498141e-318	1	jag1b	0.173
4.10568551694076e-321	1.48731	0.288	0.106	9.74648684866567e-317	1	chd3	0.182
6.4716043354083e-317	1.24844	0.446	0.231	1.53629415318258e-312	1	cd99	0.215
1.49514135863165e-316	0.773733	0.744	0.459	3.54931607125568e-312	1	boc	0.285
4.32102590613012e-316	1.72075	0.353	0.141	1.02576833985623e-311	1	ror1	0.212
9.77594662938731e-315	1.27596	0.369	0.184	2.32071197035025e-310	1	CABZ01058650.1	0.185
2.63394772186928e-314	0.810778	0.939	0.877	6.25272849694549e-310	1	ppdpfb	0.062
6.06489073733875e-314	0.782912	0.727	0.421	0	1	tagln2	0.306
2.37609837287631e-313	0.831011	0.752	0.512	0	1	actn1	0.24
2.41155077203565e-312	0.571795	0.961	0.863	5.72478e-308	1	sdc4	0.098
0	0.823838	0.705	0.527	2.17333e-304	1	SERP1	0.178
0	1.12853	0.523	0.361	3.44054e-304	1	sec23a	0.162
1.27803e-304	0.886173	0.702	0.458	3.03393e-300	1	neo1a	0.244
1.24402e-303	1.72634	0.252	0.083	2.95319e-299	1	BX571738.1	0.169
2.16979e-301	1.32614	0.319	0.157	5.15087e-297	1	yif1a	0.162
6.60898e-301	1.03502	0.566	0.382	1.56891e-296	1	tp53	0.184
2.05405e-300	1.03753	0.505	0.196	4.8761e-296	1	col12a1a	0.309
2.01738e-299	1.57042	0.267	0.082	4.78906e-295	1	osbpl10b	0.185
9.02174e-299	1.43362	0.363	0.165	2.14167e-294	1	igfbp3	0.198
1.16547e-298	0.561523	0.725	0.377	2.76672e-294	1	mdka	0.348
1.05901e-297	0.532242	0.898	0.673	2.51398e-293	1	ahnak	0.225
4.25172e-297	1.14266	0.5	0.236	1.00932e-292	1	slc24a3	0.264
2.63504e-292	0.884829	0.703	0.514	6.25533e-288	1	bambia	0.189
4.61757e-291	1.39161	0.419	0.2	1.09617e-286	1	si:ch211-263k4.2	0.219
5.90293e-291	1.36408	0.343	0.183	1.4013e-286	1	tmem47	0.16
1.6011e-290	1.58182	0.266	0.083	3.80084e-286	1	amotl2b	0.183
6.31442e-285	1.34227	0.298	0.103	1.49898e-280	1	si:ch211-196g2.4	0.195
1.90068e-284	1.14134	0.448	0.19	4.51203e-280	1	hs3st3b1b	0.258
1.09251e-283	0.712486	0.818	0.661	2.59352e-279	1	sdc2	0.157
2.72397e-283	1.04047	0.81	0.615	6.46642e-279	1	atf3	0.195
1.92007e-281	0.962342	0.549	0.333	4.55804e-277	1	si:ch211-133n4.4	0.216
2.09814e-279	1.10047	0.489	0.315	4.98078e-275	1	slc3a2b	0.174
4.3824e-278	0.846275	0.706	0.58	1.04034e-273	1	sec61a1	0.126
5.51166e-278	0.804398	0.857	0.728	1.30841e-273	1	mycb	0.129
1.20648e-275	1.25144	0.351	0.136	2.86407e-271	1	ccnd2b	0.215
3.61257e-275	1.25723	0.355	0.166	8.57589e-271	1	tram2	0.189
1.77852e-273	1.38752	0.286	0.096	4.22204e-269	1	ddr2a	0.19
5.92357e-270	1.43364	0.323	0.151	1.4062e-265	1	ENSDARG00000115101	0.172
9.33876e-270	0.94133	0.598	0.344	2.21693e-265	1	ptprub	0.254
1.92341e-265	0.935412	0.585	0.447	4.56598e-261	1	copb2	0.138
3.92475e-265	1.25773	0.292	0.103	9.31697e-261	1	vcanb	0.189
2.22051e-263	0.967818	0.557	0.329	5.27128e-259	1	wnt11	0.228
3.08678e-260	1.05651	0.479	0.211	7.3277e-256	1	rnd1b	0.268
7.12639e-260	0.956874	0.572	0.406	1.69173e-255	1	glud1a	0.166
1.33021e-258	1.0168	0.532	0.38	3.15778e-254	1	fam53b	0.152
7.05757e-258	0.969261	0.535	0.354	1.6754e-253	1	pabpc1b	0.181
4.25531e-256	1.51655	0.253	0.073	1.01017e-251	1	cald1b	0.18
1.50244e-253	1.0884	0.404	0.204	3.56664e-249	1	efhd2	0.2
2.54212e-252	1.00295	0.501	0.279	6.03473e-248	1	nfkbiaa	0.222
2.93308e-252	0.958372	0.541	0.401	6.96284e-248	1	tmed9	0.14
3.34353e-251	1.13544	0.36	0.135	7.9372e-247	1	sox5	0.225
2.84501e-250	0.849729	0.658	0.48	6.75377e-246	1	slc25a55a	0.178
3.11648e-250	1.14253	0.389	0.225	7.3982e-246	1	smarcd3b	0.164
2.6758e-248	0.738528	0.75	0.525	6.35207e-244	1	pawr	0.225
1.7961e-247	0.718633	0.547	0.274	4.26376e-243	1	tnfaip6	0.273
2.14099e-247	0.828638	0.583	0.343	5.08249e-243	1	timp2a	0.24
8.98425e-247	1.16985	0.362	0.221	2.13277e-242	1	tspan5a	0.141
2.66392e-245	1.12334	0.363	0.209	6.32389e-241	1	gmppb	0.154
3.06675e-245	0.939539	0.42	0.176	7.28017e-241	1	arpc1b	0.244
5.49404e-245	0.502942	0.916	0.849	1.30423e-240	1	hmgn6	0.067
8.13736e-244	1.21476	0.313	0.164	1.93173e-239	1	ssr1	0.149
4.80199e-241	0.969466	0.567	0.351	1.13994e-236	1	pxdn	0.216
2.51671e-240	0.777692	0.774	0.634	5.97442e-236	1	mrtfbb	0.14
5.82663e-240	0.829401	0.624	0.416	1.38318e-235	1	tbx20	0.208
4.60941e-239	0.783603	0.743	0.593	1.09423e-234	1	si:dkey-79d12.5	0.15
1.35093e-238	1.08594	0.369	0.209	3.20698e-234	1	arcn1a	0.16
8.15034e-236	1.35681	0.311	0.158	1.93481e-231	1	ENSDARG00000101858	0.153
1.3777e-235	1.16034	0.302	0.146	3.27052e-231	1	prrc1	0.156
2.1575e-234	1.07929	0.415	0.284	5.12169e-230	1	cmpk	0.131
4.70311e-234	0.880156	0.696	0.589	1.11647e-229	1	hif1al	0.107
7.95243e-233	1.28472	0.255	0.123	1.88783e-228	1	p4ha1b	0.132
4.13164e-231	0.643766	0.828	0.683	9.80809e-227	1	cast	0.145
1.13721e-230	0.56547	0.896	0.788	2.69961e-226	1	h2az2b	0.108
1.1959e-230	0.885985	0.51	0.308	2.83895e-226	1	sgce	0.202
1.64163e-230	1.20328	0.349	0.161	3.89707e-226	1	FRMD4A	0.188
2.03465e-230	1.18353	0.35	0.157	4.83004e-226	1	afap1	0.193
7.37546e-228	0.834698	0.603	0.457	1.75086e-223	1	ilk	0.146
9.82757e-228	1.36157	0.269	0.121	2.33297e-223	1	nfkb2	0.148
2.48487e-227	0.722085	0.687	0.534	5.89882e-223	1	2024-09-10	0.153
1.95217e-226	1.04515	0.453	0.293	4.63427e-222	1	kank2	0.16
8.9196e-226	0.823359	0.634	0.484	2.11742e-221	1	tnrc18	0.15
1.03397e-223	0.902308	0.549	0.312	2.45454e-219	1	si:ch211-178n15.1	0.237
1.76256e-223	0.993912	0.423	0.254	4.18414e-219	1	plod3	0.169
4.99462e-222	0.510945	0.837	0.651	1.18567e-217	1	si:ch211-156j16.1	0.186
7.95756e-222	1.16986	0.293	0.152	1.88904e-217	1	golt1bb	0.141
1.39615e-221	1.22334	0.369	0.176	3.31431e-217	1	fgfr1b	0.193
1.56141e-221	0.937596	0.499	0.371	3.70664e-217	1	ier3ip1	0.128
5.175e-220	1.29119	0.263	0.097	1.22849e-215	1	c1qtnf6a	0.166
6.13067e-220	0.701975	0.594	0.336	1.45536e-215	1	s100v2	0.258
6.46089e-219	1.12858	0.27	0.136	1.53375e-214	1	ugp2b	0.134
2.99119e-218	0.990148	0.41	0.181	7.10077e-214	1	enpp1	0.229
4.70983e-218	0.922547	0.578	0.417	1.11807e-213	1	cited4a	0.161
1.54012e-217	0.681	0.702	0.439	3.6561e-213	1	fhl3a	0.263
3.42433e-217	0.851095	0.542	0.417	8.12901e-213	1	tmem167a	0.125
1.71486e-215	0.658719	0.748	0.521	4.07091e-211	1	fgfr2	0.227
1.36518e-214	0.854959	0.539	0.369	3.2408e-210	1	gng7	0.17
1.548e-213	1.22972	0.314	0.132	3.6748e-209	1	fhl3b	0.182
2.48699e-212	1.08931	0.336	0.166	5.90388e-208	1	stk38a	0.17
8.55563e-211	0.689132	0.722	0.624	2.03102e-206	1	capza1b	0.098
6.8088e-209	1.08904	0.318	0.159	1.61634e-204	1	p4ha1a	0.159
2.22376e-208	0.758665	0.813	0.669	5.27897e-204	1	gadd45ba	0.144
5.27329e-205	0.937825	0.6	0.471	1.25183e-200	1	rasal2	0.129
8.53707e-205	0.981962	0.415	0.245	2.02662e-200	1	tnrc6c2	0.17
4.01225e-203	1.0142	0.456	0.272	9.52469e-199	1	sorbs3	0.184
5.26718e-203	0.711225	0.712	0.604	1.25038e-198	1	snd1	0.108
3.64012e-202	1.30651	0.294	0.157	8.64127e-198	1	prkaa1	0.137
6.15589e-202	1.14714	0.312	0.185	1.46135e-197	1	lrrc59	0.127
2.02038e-201	0.865218	0.551	0.349	4.79617e-197	1	dachd	0.202
2.04263e-199	1.00368	0.431	0.318	4.849e-195	1	rab5if	0.113
1.3385e-198	1.03411	0.389	0.258	3.17747e-194	1	tram1	0.131
1.52134e-197	1.06225	0.337	0.218	3.61152e-193	1	slc31a1	0.119
4.99413e-196	1.21042	0.292	0.162	1.18556e-191	1	sort1a	0.13
9.36817e-196	0.798691	0.557	0.426	2.22391e-191	1	copa	0.131
2.41913e-194	1.05541	0.323	0.205	5.74278e-190	1	yipf5	0.118
2.56448e-194	0.991044	0.506	0.372	6.08783e-190	1	camk2g2	0.134
5.38967e-194	0.681437	0.772	0.657	1.27945e-189	1	dynll1	0.115
1.39472e-192	1.05701	0.324	0.166	3.31093e-188	1	eml1	0.158
1.75878e-192	1.06338	0.319	0.166	4.17517e-188	1	lhfpl2b	0.153
3.37951e-192	0.770309	0.585	0.466	8.02261e-188	1	spcs2	0.119
4.61895e-191	0.58426	0.738	0.533	1.09649e-186	1	iqgap1	0.205
8.3092e-191	0.845689	0.49	0.36	1.97252e-186	1	rab6a	0.13
7.81594e-190	0.728627	0.66	0.478	1.85542e-185	1	fndc3bb	0.182
1.86233e-189	1.07756	0.32	0.12	4.42099e-185	1	sox9a	0.2
7.52725e-189	1.02703	0.297	0.158	1.78689e-184	1	cnpy4	0.139
7.00293e-188	1.12498	0.275	0.105	1.66243e-183	1	tmem119b	0.17
1.68263e-186	1.01491	0.314	0.165	3.9944e-182	1	tmpoa	0.149
2.20858e-186	0.662847	0.76	0.576	5.24295e-182	1	RALGDS	0.184
9.00756e-186	1.07509	0.265	0.135	2.1383e-181	1	si:ch211-11k18.4	0.13
1.71524e-185	0.71156	0.848	0.765	4.07181e-181	1	histh1l	0.083
6.9681e-184	0.911387	0.447	0.252	1.65416e-179	1	pdgfra	0.195
8.34545e-184	0.759758	0.519	0.291	1.98113e-179	1	foxc1a	0.228
1.0038e-183	0.947312	0.389	0.263	2.38292e-179	1	acbd3	0.126
3.27095e-181	1.08475	0.321	0.169	7.76491e-177	1	chka	0.152
3.47017e-181	0.862525	0.53	0.412	8.23783e-177	1	hsdl2	0.118
3.50206e-181	0.944893	0.372	0.245	8.31354e-177	1	derl2	0.127
1.66797e-180	0.959088	0.413	0.307	3.95961e-176	1	nars1	0.106
1.70155e-179	0.6108	0.621	0.356	4.0393e-175	1	rapgef5b	0.265
6.86315e-179	1.08178	0.274	0.159	1.62924e-174	1	p4ha2	0.115
1.09218e-178	0.569491	0.709	0.55	2.59273e-174	1	hmgb1b	0.159
1.93407e-178	0.872413	0.406	0.248	4.59129e-174	1	rras	0.158
2.05241e-178	0.671872	0.653	0.51	4.87221e-174	1	wls	0.143
9.58227e-178	0.586908	0.703	0.477	2.27473e-173	1	net1	0.226
2.05517e-177	0.746239	0.596	0.447	4.87876e-173	1	ppfibp1b	0.149
2.93143e-175	0.97415	0.382	0.247	6.95893e-171	1	vclb	0.135
3.19246e-175	0.669706	0.623	0.478	7.57859e-171	1	rbfox2	0.145
1.72665e-173	1.09399	0.299	0.155	4.0989e-169	1	mgst1.1	0.144
4.54229e-172	1.0305	0.277	0.118	1.0783e-167	1	mex3b	0.159
9.06675e-172	1.09493	0.251	0.07	2.15235e-167	1	flnb	0.181
1.84844e-170	0.733844	0.614	0.483	4.388e-166	1	eif4ebp1	0.131
1.54038e-169	0.615809	0.77	0.703	3.65671e-165	1	pfn2l	0.067
5.50029e-168	0.771984	0.499	0.353	1.30571e-163	1	smo	0.146
8.66249e-168	0.55901	0.945	0.909	2.05639e-163	1	h2ax1	0.036
2.9668e-167	0.843595	0.457	0.291	7.04289e-163	1	npr2	0.166
3.23048e-167	1.0312	0.265	0.147	7.66884e-163	1	sec61a1l	0.118
6.8741e-167	0.862702	0.449	0.343	1.63184e-162	1	gars1	0.106
1.88039e-165	1.18428	0.301	0.155	4.46385e-161	1	NPAS3	0.146
2.29154e-165	0.509625	0.773	0.639	5.43989e-161	1	lasp1	0.134
4.2752e-164	0.614419	0.644	0.439	1.01489e-159	1	ldlra	0.205
1.75558e-163	0.650275	0.625	0.497	4.16758e-159	1	ctnnb2	0.128
4.93461e-163	0.642886	0.641	0.534	1.17143e-158	1	glo1	0.107
1.46002e-162	0.686561	0.619	0.515	3.46593e-158	1	sec11a	0.104
3.11394e-161	0.878969	0.448	0.325	7.39218e-157	1	rbm14b	0.123
8.31782e-161	1.09013	0.261	0.14	1.97457e-156	1	uap1	0.121
1.45059e-158	1.12308	0.304	0.141	3.44356e-154	1	hey1	0.163
1.99662e-158	1.00892	0.292	0.149	4.73977e-154	1	dpysl2b	0.143
1.01255e-157	0.83427	0.419	0.29	2.40369e-153	1	hmgn3	0.129
1.54755e-157	1.13754	0.283	0.136	3.67374e-153	1	si:dkey-246i14.3	0.147
8.61183e-157	1.01201	0.269	0.165	2.04436e-152	1	uba5	0.104
6.02384e-156	1.08538	0.279	0.158	1.43e-151	1	atf5b	0.121
3.90513e-155	0.560214	0.706	0.597	9.27039e-151	1	cst14a.2	0.109
1.19837e-152	1.01218	0.307	0.174	2.84481e-148	1	atoh8	0.133
1.34306e-152	1.0387	0.388	0.274	3.18828e-148	1	plpp1a	0.114
2.81953e-152	0.934117	0.376	0.226	6.69327e-148	1	stim1b	0.15
5.02919e-152	0.821733	0.467	0.29	1.19388e-147	1	ptges	0.177
5.0875e-152	0.879623	0.401	0.261	1.20772e-147	1	myo10	0.14
2.16095e-151	0.730242	0.447	0.251	5.12987e-147	1	nr4a3	0.196
3.19039e-151	0.855539	0.408	0.245	7.57366e-147	1	clip2	0.163
3.48703e-151	0.896064	0.314	0.165	8.27786e-147	1	ugdh	0.149
4.06045e-151	0.795669	0.613	0.509	9.63911e-147	1	lrp5	0.104
1.11404e-150	0.937329	0.305	0.148	2.64462e-146	1	rnd3b	0.157
1.63262e-150	1.04538	0.3	0.156	3.87568e-146	1	plekhg2	0.144
1.6583e-150	0.910949	0.61	0.479	3.93664e-146	1	f3b	0.131
3.2429e-150	0.812534	0.46	0.367	7.69833e-146	1	rpn1	0.093
9.12857e-150	0.832204	0.407	0.307	2.16703e-145	1	ufm1	0.1
2.2701e-149	0.88625	0.353	0.186	5.38899e-145	1	pkd1a	0.167
4.27945e-149	0.788002	0.501	0.375	1.0159e-144	1	cyp3c1	0.126
8.51456e-149	0.719044	0.524	0.392	2.02127e-144	1	chd4a	0.132
4.02339e-148	1.12151	0.251	0.136	9.55112e-144	1	arg2	0.115
5.27987e-148	0.972315	0.267	0.121	1.25339e-143	1	arhgef40	0.146
1.78841e-146	0.548696	0.738	0.623	4.2455e-142	1	mcl1b	0.115
4.65078e-146	0.931307	0.264	0.14	1.10405e-141	1	smarcc2	0.124
7.18467e-146	0.941266	0.282	0.147	1.70557e-141	1	serpinh1a	0.135
9.73698e-146	1.00457	0.254	0.146	2.31146e-141	1	ARHGEF17	0.108
1.44009e-145	0.740504	0.602	0.502	3.41862e-141	1	hsp90b1	0.1
8.12201e-145	0.668946	0.52	0.323	1.92808e-140	1	niban2b	0.197
3.68147e-143	0.837	0.447	0.348	8.73945e-139	1	pdia6	0.099
5.17456e-143	0.559912	0.649	0.456	1.22839e-138	1	pmp22b	0.193
1.50396e-142	0.630608	0.472	0.352	3.57026e-138	1	dap	0.12
1.49216e-141	0.941257	0.313	0.183	3.54224e-137	1	hectd2	0.13
3.52519e-141	0.830481	0.262	0.091	8.36845e-137	1	emilin1a	0.171
9.10103e-141	0.883539	0.29	0.149	2.16049e-136	1	cmtm4	0.141
1.03809e-140	1.0694	0.354	0.204	2.46431e-136	1	timp2b	0.15
8.6234e-140	0.918832	0.387	0.25	2.04711e-135	1	si:dkey-34d22.1	0.137
2.46348e-139	0.830949	0.362	0.254	5.84805e-135	1	hm13	0.108
3.97786e-139	0.874113	0.318	0.211	9.44304e-135	1	praf2	0.107
1.08844e-137	0.9149	0.496	0.37	2.58386e-133	1	ror2	0.126
1.36187e-137	0.790034	0.375	0.254	3.23295e-133	1	cd99l2	0.121
1.47399e-137	0.897637	0.293	0.198	3.49911e-133	1	mcfd2	0.095
1.81357e-137	0.826811	0.359	0.243	4.30524e-133	1	pdia5	0.116
7.48745e-137	0.767209	0.66	0.487	1.77745e-132	1	fosb	0.173
1.53118e-136	0.597385	0.656	0.484	3.63486e-132	1	gli3	0.172
3.92449e-136	0.908882	0.304	0.184	9.31635e-132	1	filip1b	0.12
3.94634e-136	0.941416	0.285	0.167	9.36821e-132	1	fkbp10a	0.118
7.01789e-136	0.750075	0.558	0.438	1.66598e-131	1	srgap1a	0.12
2.4838e-135	0.689087	0.505	0.39	5.8963e-131	1	fkbp2	0.115
5.7363e-135	0.626236	0.579	0.462	1.36174e-130	1	si:ch211-286b5.5	0.117
5.86133e-135	0.9804	0.293	0.187	1.39142e-130	1	tead3a	0.106
9.17784e-135	0.647422	0.339	0.12	2.17873e-130	1	mfap5	0.219
2.43635e-134	0.885843	0.298	0.186	5.78365e-130	1	yaf2	0.112
2.87646e-132	0.721145	0.429	0.243	6.82843e-128	1	slco5a1a.1	0.186
1.06793e-131	0.768497	0.391	0.281	2.53516e-127	1	slc30a7	0.11
1.02167e-130	0.773887	0.346	0.212	2.42535e-126	1	nme3	0.134
2.18175e-130	0.84416	0.339	0.168	5.17925e-126	1	btbd11b	0.171
3.78344e-130	0.83914	0.325	0.196	8.9815e-126	1	frmd6	0.129
1.84003e-128	0.63521	0.628	0.572	4.36806e-124	1	tmed10	0.056
1.42931e-127	0.59474	0.713	0.594	3.39304e-123	1	selenop	0.119
1.8426e-127	0.744214	0.514	0.382	4.37415e-123	1	dusp1	0.132
2.51658e-127	0.626003	0.578	0.49	5.97411e-123	1	tfg	0.088
7.20273e-127	0.514096	0.658	0.509	1.70986e-122	1	pleca	0.149
1.6548e-125	0.84186	0.333	0.218	3.92833e-121	1	slc7a8a	0.115
7.29375e-125	0.876297	0.338	0.181	1.73146e-120	1	sox11a	0.157
2.06843e-124	0.703851	0.444	0.331	4.91024e-120	1	chd6	0.113
1.49747e-122	0.723523	0.414	0.318	3.55485e-118	1	pdia7	0.096
7.86673e-122	0.500626	0.77	0.662	1.86748e-117	1	myh9b	0.108
8.79062e-122	0.532146	0.674	0.579	2.08681e-117	1	sumo3a	0.095
2.39229e-121	0.613057	0.567	0.453	5.67905e-117	1	rbms2b	0.114
7.52136e-121	0.836819	0.296	0.197	1.7855e-116	1	mydgf	0.099
3.63769e-120	0.860255	0.298	0.194	8.63551e-116	1	arhgef6	0.104
1.03541e-119	0.711228	0.437	0.339	2.45795e-115	1	copb1	0.098
3.59232e-119	0.808687	0.388	0.257	8.5278e-115	1	srgap3	0.131
8.52529e-119	0.599449	0.544	0.43	2.02382e-114	1	appb	0.114
8.54362e-119	0.583595	0.54	0.429	2.02817e-114	1	prdx4	0.111
8.41659e-118	0.812352	0.583	0.507	1.99801e-113	1	rps27l	0.076
2.17305e-117	0.850565	0.537	0.448	5.15861e-113	1	txnipa	0.089
4.03036e-116	0.653168	0.455	0.353	9.56768e-112	1	yipf4	0.102
1.41846e-115	0.675829	0.465	0.362	3.36728e-111	1	stx5a	0.103
1.94138e-115	0.640454	0.507	0.395	4.60864e-111	1	homer3b	0.112
8.15555e-115	0.73336	0.387	0.266	1.93605e-110	1	slc7a3a	0.121
2.21556e-114	0.592522	0.49	0.326	5.25951e-110	1	si:ch211-286o17.1	0.164
1.52641e-113	0.697714	0.403	0.286	3.62354e-109	1	mif	0.117
7.6828e-113	0.669022	0.445	0.358	1.82382e-108	1	selenok	0.087
8.53846e-113	0.758066	0.339	0.249	2.02695e-108	1	myl12.2	0.09
8.68146e-111	0.754496	0.307	0.138	2.06089e-106	1	twist1b	0.169
9.63645e-111	0.928551	0.334	0.244	2.2876e-106	1	sox11b	0.09
2.96143e-110	0.768297	0.288	0.144	7.03015e-106	1	mxra8a	0.144
4.67349e-110	0.979854	0.271	0.162	1.10944e-105	1	tent5bb	0.109
5.34023e-110	0.878145	0.255	0.147	1.26772e-105	1	ypel1	0.108
9.0465e-109	0.833744	0.27	0.133	2.14755e-104	1	cobll1b	0.137
1.34312e-107	0.643484	0.536	0.403	3.18844e-103	1	gadd45bb	0.133
3.62784e-106	0.583311	0.564	0.449	8.61212e-102	1	igf1rb	0.115
3.73315e-106	0.538769	0.306	0.123	8.86213e-102	1	lurap1	0.183
6.09325e-106	0.659052	0.516	0.438	1.44648e-101	1	calr3b	0.078
1.03128e-105	0.827142	0.251	0.155	2.44815e-101	1	serinc2	0.096
3.15952e-105	0.565574	0.489	0.344	7.50038e-101	1	elovl1b	0.145
6.08608e-105	0.699463	0.416	0.335	1.44477e-100	1	ppa1b	0.081
8.78044e-105	0.767116	0.304	0.189	2.08439e-100	1	znf703	0.115
8.80938e-105	0.715111	0.407	0.332	2.09126e-100	1	srprb	0.075
1.42849e-104	0.56938	0.479	0.337	3.39109e-100	1	kctd3	0.142
1.86746e-104	0.703708	0.329	0.196	4.43317e-100	1	mmp14b	0.133
9.40868e-103	0.628761	0.543	0.44	2.23353e-98	1	thrab	0.103
1.21285e-102	0.762123	0.31	0.213	2.87918e-98	1	arpc5b	0.097
1.68198e-102	0.691235	0.361	0.276	3.99286e-98	1	arl1	0.085
1.91509e-101	0.611132	0.42	0.311	4.54623e-97	1	plod1a	0.109
2.41661e-101	0.735159	0.307	0.218	5.73678e-97	1	erlec1	0.089
7.31776e-101	0.711046	0.448	0.35	1.73716e-96	1	arhgap10	0.098
8.95291e-100	0.530205	0.58	0.486	2.12533e-95	1	si:dkey-28b4.7	0.094
2.11372e-99	0.686022	0.593	0.487	5.01777e-95	1	eif4ebp3l	0.106
1.14553e-98	0.686846	0.354	0.266	2.71939e-94	1	g3bp2	0.088
2.88043e-98	0.698596	0.66	0.538	6.83786e-94	1	jdp2b	0.122
6.39936e-98	0.602299	0.479	0.391	1.51914e-93	1	pik3r2	0.088
1.74272e-97	0.568412	0.48	0.387	4.13703e-93	1	rabac1	0.093
1.1379e-96	0.739638	0.265	0.16	2.70126e-92	1	selenon	0.105
1.05272e-95	0.570467	0.726	0.638	2.49906e-91	1	dnajb1b	0.088
3.37742e-95	0.728024	0.376	0.279	8.01765e-91	1	setbp1	0.097
1.2049e-94	0.554202	0.573	0.508	2.86032e-90	1	mtpn	0.065
3.63943e-94	0.578834	0.501	0.403	8.63965e-90	1	galnt2	0.098
3.82382e-94	0.578035	0.437	0.325	9.07736e-90	1	adgrg1.1	0.112
8.2731e-94	0.500264	0.638	0.56	1.96395e-89	1	snrpd2	0.078
1.06231e-92	0.619384	0.462	0.362	2.52183e-88	1	snx18a	0.1
5.27698e-91	0.695223	0.391	0.288	1.2527e-86	1	lifrb	0.103
7.48451e-90	0.721737	0.283	0.206	1.77675e-85	1	cyp20a1	0.077
2.26838e-89	0.580087	0.41	0.288	5.3849e-85	1	ptpn13	0.122
6.99375e-89	0.665964	0.392	0.281	1.66025e-84	1	rhpn2	0.111
9.6187e-89	0.630473	0.391	0.324	2.28338e-84	1	bcap31	0.067
1.5995e-88	0.531327	0.541	0.457	3.79706e-84	1	si:dkey-42i9.4	0.084
2.22529e-88	0.724084	0.291	0.189	5.28262e-84	1	CU464134.2	0.102
7.5068e-88	0.737981	0.292	0.185	1.78204e-83	1	metrn	0.107
3.03419e-87	0.577611	0.435	0.359	7.20285e-83	1	smim15	0.076
4.9644e-86	0.610313	0.371	0.272	1.1785e-81	1	cdca4	0.099
6.13275e-86	0.534092	0.443	0.357	1.45585e-81	1	arpc4	0.086
8.03809e-86	0.604423	0.397	0.307	1.90816e-81	1	dvl2	0.09
5.91948e-85	0.618104	0.374	0.267	1.40522e-80	1	ivns1abpa	0.107
1.79815e-84	0.652665	0.378	0.314	4.26863e-80	1	cd164	0.064
2.01461e-84	0.784679	0.295	0.218	4.78247e-80	1	ezh1	0.077
1.94215e-83	0.613378	0.446	0.292	4.61048e-79	1	si:dkey-19b23.8	0.154
2.38866e-83	0.582933	0.474	0.378	5.67045e-79	1	nuak1b	0.096
2.94089e-83	0.732023	0.276	0.18	6.98139e-79	1	bin1b	0.096
5.75619e-83	0.512657	0.531	0.462	1.36646e-78	1	sart1	0.069
8.29439e-83	0.516339	0.454	0.339	1.969e-78	1	sh3pxd2b	0.115
2.64739e-82	0.755929	0.268	0.153	6.28464e-78	1	mtss1lb	0.115
1.3519e-81	0.62158	0.337	0.213	3.20927e-77	1	antxr1c	0.124
1.58229e-81	0.522173	0.541	0.459	3.7562e-77	1	kdm6bb	0.082
2.91971e-81	0.685546	0.271	0.187	6.9311e-77	1	si:ch211-194k22.8	0.084
3.02486e-81	0.769899	0.265	0.171	7.18072e-77	1	cox4i2	0.094
1.0695e-80	0.599329	0.346	0.227	2.53888e-76	1	slc25a24	0.119
1.75912e-80	0.590903	0.394	0.284	4.17597e-76	1	atp10a	0.11
2.32612e-79	0.528494	0.495	0.427	5.52198e-75	1	golgb1	0.068
1.62139e-78	0.568914	0.338	0.216	3.84902e-74	1	ssuh2rs1	0.122
3.80725e-78	0.560454	0.518	0.426	9.03804e-74	1	bcl2a	0.092
1.57442e-77	0.572219	0.406	0.295	3.73752e-73	1	palm2akap2	0.111
2.00463e-77	0.603629	0.354	0.241	4.7588e-73	1	tshz2	0.113
3.45945e-77	0.505333	0.558	0.504	8.21239e-73	1	blcap	0.054
2.1967e-76	0.525318	0.468	0.377	5.21476e-72	1	slc37a2	0.091
2.74606e-76	0.639931	0.334	0.253	6.51888e-72	1	irs1	0.081
1.30497e-75	0.622087	0.289	0.171	3.09788e-71	1	s1pr1	0.118
1.99823e-75	0.666573	0.274	0.216	4.7436e-71	1	smim7	0.058
3.47458e-75	0.579052	0.504	0.418	8.24831e-71	1	sh3kbp1	0.086
4.4742e-75	0.721062	0.271	0.204	1.06213e-70	1	ctsh	0.067
1.11332e-74	0.677395	0.322	0.242	2.64292e-70	1	rnf11b	0.08
5.92138e-74	0.513839	0.585	0.48	1.40568e-69	1	ugcg	0.105
1.08097e-73	0.626445	0.391	0.3	2.56612e-69	1	zgc:153372	0.091
4.97432e-73	0.573399	0.367	0.282	1.18085e-68	1	lgals3b	0.085
1.89746e-72	0.662109	0.286	0.238	4.50437e-68	1	ufc1	0.048
4.80408e-72	0.590014	0.28	0.163	1.14044e-67	1	si:dkey-238c7.16	0.117
3.32538e-71	0.636822	0.286	0.218	7.89413e-67	1	trip11	0.068
3.448e-71	0.611128	0.298	0.236	8.18521e-67	1	copg2	0.062
4.07936e-71	0.630761	0.342	0.25	9.684e-67	1	phldb1a	0.092
7.60895e-71	0.617892	0.378	0.305	1.80629e-66	1	si:ch211-15b10.6	0.073
3.00614e-70	0.604601	0.381	0.323	7.13628e-66	1	hyou1	0.058
4.38488e-70	0.588196	0.294	0.202	1.04093e-65	1	abracl	0.092
5.78257e-70	0.545294	0.355	0.254	1.37273e-65	1	si:dkey-6n21.12	0.101
9.57714e-70	0.651291	0.274	0.187	2.27352e-65	1	zfp36l1a	0.087
3.44501e-69	0.568237	0.339	0.273	8.1781e-65	1	C2H14orf119	0.066
2.57445e-68	0.625432	0.264	0.186	6.11148e-64	1	si:dkeyp-113d7.1	0.078
5.32196e-68	0.573604	0.274	0.158	1.26338e-63	1	srpx	0.116
8.15231e-68	0.597751	0.282	0.217	1.93528e-63	1	yipf6	0.065
4.31935e-67	0.577423	0.37	0.269	1.02537e-62	1	chsy3	0.101
1.70543e-66	0.553237	0.394	0.323	4.04852e-62	1	farp2	0.071
2.28047e-66	0.673419	0.392	0.309	5.41362e-62	1	ltbp1	0.083
4.07073e-66	0.734192	0.264	0.178	9.6635e-62	1	usta	0.086
7.23352e-66	0.528164	0.438	0.339	1.71717e-61	1	sh3bp4a	0.099
1.41584e-65	0.57957	0.393	0.336	3.36105e-61	1	rnf13	0.057
1.91297e-64	0.527457	0.301	0.225	4.54121e-60	1	zc4h2	0.076
1.77343e-63	0.987046	0.378	0.343	4.20994e-59	1	tcima	0.035
2.56223e-62	0.604136	0.253	0.194	6.08248e-58	1	unc50	0.059
2.83218e-62	0.600017	0.282	0.2	6.7233e-58	1	osbpl5	0.082
2.20949e-60	0.553775	0.333	0.279	5.2451e-56	1	arcn1b	0.054
2.39655e-60	0.522521	0.322	0.253	5.68916e-56	1	man2a2	0.069
1.45505e-58	0.54281	0.306	0.25	3.45413e-54	1	ergic2	0.056
8.90853e-58	0.583126	0.477	0.446	2.1148e-53	1	2024-09-15	0.031
2.14454e-57	0.550475	0.561	0.505	5.09092e-53	1	ednraa	0.056
2.61859e-56	0.656947	0.341	0.261	6.21627e-52	1	si:dkey-23i12.7	0.08
3.08723e-56	0.540874	0.339	0.263	7.32876e-52	1	sema6dl	0.076
1.1886e-55	0.661057	0.272	0.209	2.82162e-51	1	src	0.063
1.41901e-54	0.51588	0.33	0.265	3.36859e-50	1	bmpr1aa	0.065
3.371e-53	0.544359	0.303	0.238	8.00242e-49	1	slc12a2	0.065
2.61625e-50	0.538131	0.27	0.218	6.21072e-46	1	polr2i	0.052
7.86826e-49	0.505793	0.321	0.277	1.86785e-44	1	aars1	0.044
1.06904e-48	0.523869	0.295	0.239	2.53779e-44	1	lysmd3	0.056
1.20214e-48	0.545217	0.266	0.212	2.85375e-44	1	fasn	0.054
7.377e-46	0.550129	0.279	0.255	1.75123e-41	1	decr1	0.024
1.38296e-45	0.532511	0.294	0.229	3.283e-41	1	samd11	0.065
2.66549e-44	0.55058	0.288	0.251	6.3276e-40	1	si:dkey-244a7.1	0.037
1.8866e-43	0.509549	0.273	0.228	4.47861e-39	1	fzd2	0.045
9.87774e-43	0.509843	0.563	0.55	2.34488e-38	1	mych	0.013
3.05818e-42	0.516418	0.251	0.212	7.2598e-38	1	mthfd2	0.039
4.29006e-41	0.519745	0.3	0.233	1.01842e-36	1	tnfaip3	0.067
4.85732e-41	0.500322	0.318	0.271	1.15308e-36	1	peli3	0.047
2.74847e-40	0.508973	0.263	0.226	6.52459e-36	1	slc43a1a	0.037
1.28518e-38	0.527662	0.329	0.272	3.05088e-34	1	cables2b	0.057
9.35953e-33	0.515564	0.273	0.235	2.22186e-28	1	sc:d0202.1	0.038
7.95227e-32	0.515526	0.294	0.247	1.88779e-27	1	nav2b	0.047
0	4.71236	0.999	0.319	0	2	myh7l	0.68
0	4.58233	0.999	0.386	0	2	myl7	0.613
0	4.571	0.992	0.231	0	2	myh7	0.761
0	4.38268	0.994	0.305	0	2	cmlc1	0.689
0	4.35414	0.983	0.158	0	2	ckma	0.825
0	4.17165	0.998	0.172	0	2	mybpc3	0.826
0	4.09405	0.995	0.159	0	2	tnnc1a	0.836
0	4.04604	0.894	0.076	0	2	cox4i1l	0.818
0	4.03639	0.858	0.053	0	2	mCherry	0.805
0	3.98737	0.917	0.08	0	2	mustn1b	0.837
0	3.94532	0.961	0.097	0	2	csrp3	0.864
0	3.93674	0.814	0.065	0	2	tnni4a	0.749
0	3.93119	0.923	0.094	0	2	actc1a	0.829
0	3.82562	0.994	0.295	0	2	gapdh	0.699
0	3.75712	0.972	0.106	0	2	aldoab	0.866
0	3.71031	0.629	0.035	0	2	ckmb	0.594
0	3.69193	0.937	0.165	0	2	acta1b	0.772
0	3.69085	0.999	0.182	0	2	tnni1b	0.817
0	3.68464	0.929	0.069	0	2	lrrc10	0.86
0	3.6733	0.999	0.201	0	2	ttn.1	0.798
0	3.65691	0.947	0.072	0	2	trim63a	0.875
0	3.62391	0.878	0.107	0	2	ndufa4	0.771
0	3.61046	0.953	0.126	0	2	eef2l2	0.827
0	3.60055	0.994	0.14	0	2	desma	0.854
0	3.59756	0.895	0.059	0	2	apobec2a	0.836
0	3.51872	0.499	0.04	0	2	actc1a.1	0.459
0	3.48404	0.467	0.034	0	2	hspb11	0.433
0	3.45437	0.999	0.548	0	2	tnnt2a	0.451
0	3.4386	0.961	0.14	0	2	tuba8l2	0.821
0	3.40869	0.947	0.076	0	2	lmod2b	0.871
0	3.40628	1	0.292	0	2	ttn.2	0.708
0	3.39963	0.91	0.066	0	2	casq2	0.844
0	3.39924	0.942	0.193	0	2	cox7a1	0.749
0	3.39207	0.927	0.07	0	2	nkx2.5	0.857
0	3.37982	0.928	0.099	0	2	lgals2a	0.829
0	3.37078	0.972	0.103	0	2	ndrg4	0.869
0	3.36724	0.957	0.089	0	2	smpx	0.868
0	3.31697	0.953	0.231	0	2	pabpc4	0.722
0	3.31642	0.95	0.115	0	2	hspb7	0.835
0	3.29672	0.99	0.121	0	2	nexn	0.869
0	3.28865	0.702	0.045	0	2	cox5b2	0.657
0	3.28345	0.994	0.396	0	2	hspb1	0.598
0	3.27788	0.976	0.118	0	2	actn2b	0.858
0	3.26768	0.952	0.116	0	2	pygmb	0.836
0	3.26007	0.814	0.048	0	2	pgam2	0.766
0	3.25964	0.954	0.091	0	2	xirp1	0.863
0	3.25938	0.993	0.134	0	2	ldb3b	0.859
0	3.23402	0.981	0.113	0	2	myom2a	0.868
0	3.22012	0.85	0.094	0	2	si:dkey-184p18.2	0.756
0	3.20642	0.786	0.05	0	2	camk2a	0.736
0	3.18692	0.996	0.125	0	2	myom1b	0.871
0	3.15735	0.905	0.125	0	2	fhl1a	0.78
0	3.15506	0.959	0.106	0	2	pla1a	0.853
0	3.15108	0.845	0.054	0	2	klhl31	0.791
0	3.10851	0.822	0.093	0	2	oaz2b	0.729
0	3.09851	0.971	0.094	0	2	usp28	0.877
0	3.08918	0.999	0.151	0	2	ldb3a	0.848
0	3.07809	0.98	0.223	0	2	ppdpfa	0.757
0	3.07768	0.928	0.093	0	2	txlnba	0.835
0	3.06906	0.994	0.148	0	2	lmo7a	0.846
0	3.06146	0.991	0.336	0	2	cacna1g	0.655
0	3.05956	0.989	0.124	0	2	synpo2lb	0.865
0	3.05212	0.787	0.091	0	2	cox8b	0.696
0	3.04466	0.949	0.123	0	2	asb5b	0.826
0	3.03853	0.817	0.056	0	2	trim63b	0.761
0	3.03376	0.989	0.185	0	2	bves	0.804
0	3.03138	0.994	0.124	0	2	myh7ba	0.87
0	3.01276	0.813	0.052	0	2	hhla2a.1	0.761
0	2.98453	0.92	0.235	0	2	sod2	0.685
0	2.97529	0.908	0.078	0	2	myoz2b	0.83
0	2.96941	0.935	0.25	0	2	nppa	0.685
0	2.96387	0.847	0.059	0	2	trim55b	0.788
0	2.9617	0.865	0.067	0	2	rnf207b	0.798
0	2.95606	0.756	0.038	0	2	tmem38a	0.718
0	2.94743	0.826	0.153	0	2	nppb	0.673
0	2.93324	0.671	0.054	0	2	gnb5b	0.617
0	2.93111	0.338	0.037	0	2	ACTC1	0.301
0	2.91152	0.985	0.506	0	2	eno3	0.479
0	2.90611	0.741	0.044	0	2	si:ch211-157b11.14	0.697
0	2.89398	0.764	0.044	0	2	dhrs7cb	0.72
0	2.88944	0.53	0.051	0	2	tcap	0.479
0	2.88523	0.998	0.241	0	2	plekha7a	0.757
0	2.87567	0.721	0.055	0	2	txlnbb	0.666
0	2.8596	0.843	0.075	0	2	parvb	0.768
0	2.84914	0.766	0.045	0	2	dusp27	0.721
0	2.83524	0.801	0.068	0	2	gfra3	0.733
0	2.8321	0.993	0.147	0	2	ryr2b	0.846
0	2.82807	0.983	0.599	0	2	idh2	0.384
0	2.82432	0.846	0.073	0	2	srl	0.773
0	2.82302	0.598	0.081	0	2	id4	0.517
0	2.82258	0.861	0.075	0	2	mtus1a	0.786
0	2.82242	0.919	0.31	0	2	cox6b1	0.609
0	2.82138	0.88	0.092	0	2	si:ch211-131k2.3	0.788
0	2.81999	0.908	0.085	0	2	mylk2	0.823
0	2.8118	0.701	0.048	0	2	hrc.1	0.653
0	2.80508	0.919	0.279	0	2	fabp3	0.64
0	2.79072	0.984	0.12	0	2	myh7bb	0.864
0	2.7801	0.445	0.05	0	2	cox6a2	0.395
0	2.77561	0.939	0.134	0	2	flnca	0.805
0	2.77336	0.973	0.19	0	2	usp13	0.783
0	2.76372	0.733	0.049	0	2	LIMD2	0.684
0	2.76259	0.843	0.104	0	2	scn5lab	0.739
0	2.76128	0.691	0.051	0	2	si:ch211-266g18.10	0.64
0	2.75995	0.751	0.062	0	2	mylk4b	0.689
0	2.74892	0.993	0.131	0	2	trdn	0.862
0	2.74373	0.636	0.04	0	2	gpr22a	0.596
0	2.74089	0.869	0.09	0	2	anxa6	0.779
0	2.73776	0.999	0.432	0	2	rbpms2b	0.567
0	2.73633	0.686	0.026	0	2	irx2a	0.66
0	2.717	0.702	0.048	0	2	pfkmb	0.654
0	2.7112	0.874	0.073	0	2	obscnb	0.801
0	2.71014	0.973	0.506	0	2	ldhba	0.467
0	2.7072	0.772	0.065	0	2	ampd3b	0.707
0	2.70648	0.81	0.076	0	2	adprhl1	0.734
0	2.70351	0.895	0.1	0	2	rcan2	0.795
0	2.70042	0.925	0.106	0	2	casz1	0.819
0	2.68646	0.998	0.239	0	2	slc8a1a	0.759
0	2.68317	0.768	0.08	0	2	raly	0.688
0	2.68207	0.986	0.301	0	2	eno1a	0.685
0	2.65791	0.411	0.044	0	2	bmp5	0.367
0	2.65676	0.67	0.031	0	2	irx1a	0.639
0	2.65014	0.949	0.134	0	2	sorbs2a	0.815
0	2.64511	0.925	0.124	0	2	unc45b	0.801
0	2.63796	0.599	0.032	0	2	nkx2.7	0.567
0	2.62929	0.904	0.084	0	2	spega	0.82
0	2.62489	0.983	0.234	0	2	atp2a2a	0.749
0	2.61633	0.437	0.031	0	2	wnt2bb	0.406
0	2.60273	0.999	0.887	0	2	tpm4a	0.112
0	2.6015	0.932	0.347	0	2	mpc1	0.585
0	2.59638	0.98	0.213	0	2	rbfox1l	0.767
0	2.59214	0.941	0.096	0	2	ppp1r14c	0.845
0	2.59126	0.996	0.496	0	2	sorbs1	0.5
0	2.58931	0.668	0.053	0	2	nmrk2	0.615
0	2.58806	0.804	0.081	0	2	FO681286.1	0.723
0	2.58675	0.942	0.202	0	2	acsl1b	0.74
0	2.58425	0.819	0.068	0	2	fhod3a	0.751
0	2.57835	0.718	0.096	0	2	spata20	0.622
0	2.54925	0.846	0.085	0	2	tbx5a	0.761
0	2.54872	0.92	0.122	0	2	hdac9b	0.798
0	2.54154	0.919	0.108	0	2	alpk3a	0.811
0	2.53269	0.817	0.082	0	2	gramd4a	0.735
0	2.51	0.937	0.247	0	2	rrad	0.69
0	2.5074	0.996	0.171	0	2	kcnh6a	0.825
0	2.5053	0.961	0.143	0	2	prkag2a	0.818
0	2.5026	0.888	0.203	0	2	ak1	0.685
0	2.50191	0.966	0.522	0	2	mdh2	0.444
0	2.50189	0.83	0.077	0	2	si:ch211-199i15.5	0.753
0	2.49851	0.806	0.073	0	2	coro6	0.733
0	2.49259	0.679	0.045	0	2	si:dkey-20d21.12	0.634
0	2.48534	0.968	0.208	0	2	apln	0.76
0	2.47843	0.985	0.852	0	2	atp5mc3b	0.133
0	2.47623	0.881	0.13	0	2	efnb3b	0.751
0	2.47147	0.674	0.041	0	2	filip1a	0.633
0	2.4692	0.794	0.081	0	2	hcn4	0.713
0	2.46713	0.956	0.102	0	2	ERBB4	0.854
0	2.46349	0.94	0.309	0	2	mdh1aa	0.631
0	2.44959	0.72	0.056	0	2	mybphb	0.664
0	2.44213	0.873	0.281	0	2	gamt	0.592
0	2.43956	0.937	0.272	0	2	cd9a	0.665
0	2.43239	0.855	0.144	0	2	got1	0.711
0	2.43098	0.62	0.037	0	2	myot	0.583
0	2.43008	0.395	0.028	0	2	fhl2b	0.367
0	2.42252	0.912	0.174	0	2	bcam	0.738
0	2.4191	0.861	0.129	0	2	sgcg	0.732
0	2.41429	0.692	0.052	0	2	mlip	0.64
0	2.41068	0.708	0.071	0	2	BX248410.4	0.637
0	2.40958	0.77	0.067	0	2	si:dkey-206p8.1	0.703
0	2.40597	0.954	0.204	0	2	usp2a	0.75
0	2.40531	0.922	0.147	0	2	ccdc141	0.775
0	2.39685	0.95	0.138	0	2	crip2l	0.812
0	2.39255	0.62	0.047	0	2	cplx4c	0.573
0	2.38868	0.907	0.11	0	2	jph1a	0.797
0	2.38771	0.883	0.118	0	2	ppip5k1b	0.765
0	2.38342	0.898	0.17	0	2	ckbb	0.728
0	2.37919	0.699	0.065	0	2	fbxl22	0.634
0	2.37736	0.37	0.062	0	2	ncam2	0.308
0	2.37316	0.827	0.104	0	2	thrap3a	0.723
0	2.37079	0.607	0.05	0	2	hsp90aa1.1	0.557
0	2.35594	0.884	0.116	0	2	ccdc85ca	0.768
0	2.3544	0.865	0.181	0	2	chchd10	0.684
0	2.34911	0.859	0.097	0	2	clstn1	0.762
0	2.34356	0.644	0.04	0	2	lrrc39	0.604
0	2.33821	0.712	0.063	0	2	jph1b	0.649
0	2.33671	0.604	0.051	0	2	sbk3	0.553
0	2.32636	0.795	0.078	0	2	hcn2b	0.717
0	2.32633	0.819	0.081	0	2	myh14	0.738
0	2.32581	0.979	0.636	0	2	cox5aa	0.343
0	2.32364	0.742	0.108	0	2	hsd11b2	0.634
0	2.29428	0.463	0.048	0	2	megf6a	0.415
0	2.28948	0.945	0.203	0	2	dnajb6b	0.742
0	2.27775	0.652	0.054	0	2	tmem178	0.598
0	2.27212	0.394	0.018	0	2	ckmt2b	0.376
0	2.25798	0.769	0.107	0	2	tnika	0.662
0	2.25637	0.62	0.05	0	2	si:ch73-43g23.1	0.57
0	2.25634	0.78	0.107	0	2	cfl2	0.673
0	2.25546	0.823	0.145	0	2	twf2b	0.678
0	2.25283	0.958	0.28	0	2	svila	0.678
0	2.25085	0.656	0.046	0	2	sh3bgr	0.61
0	2.24881	0.518	0.02	0	2	si:ch73-288o11.5	0.498
0	2.24322	0.704	0.075	0	2	crhr1	0.629
0	2.23208	0.407	0.044	0	2	kcnh7	0.363
0	2.22224	0.511	0.047	0	2	ryr1b	0.464
0	2.22169	0.788	0.118	0	2	ddr1	0.67
0	2.2209	0.561	0.045	0	2	fgf14	0.516
0	2.22007	0.975	0.693	0	2	atp5meb	0.282
0	2.21954	0.909	0.139	0	2	sorbs2b	0.77
0	2.21648	0.487	0.022	0	2	hhatla	0.465
0	2.21625	0.818	0.203	0	2	tiam1a	0.615
0	2.2134	0.973	0.626	0	2	aldoaa	0.347
0	2.21164	0.944	0.491	0	2	atp5md	0.453
0	2.20885	0.816	0.102	0	2	npdc1b	0.714
0	2.20678	0.966	0.68	0	2	atp5pd	0.286
0	2.2037	0.692	0.075	0	2	creld1a	0.617
0	2.20173	0.337	0.044	0	2	ptprt	0.293
0	2.19859	0.518	0.044	0	2	pdlim3a	0.474
0	2.19402	0.674	0.057	0	2	gmpr	0.617
0	2.19238	0.975	0.739	0	2	COX5B.1	0.236
0	2.19194	0.531	0.041	0	2	obsl1a	0.49
0	2.19152	0.768	0.111	0	2	cap2	0.657
0	2.18913	0.944	0.231	0	2	nfat5b	0.713
0	2.18098	0.709	0.074	0	2	ppp1r3cb	0.635
0	2.17767	0.532	0.033	0	2	frmd5	0.499
0	2.17065	0.877	0.129	0	2	ENSDARG00000042213	0.748
0	2.17004	0.898	0.287	0	2	aco2	0.611
0	2.16615	0.98	0.784	0	2	atp5f1b	0.196
0	2.16313	0.377	0.02	0	2	nrap	0.357
0	2.15049	0.991	0.324	0	2	pcbp4	0.667
0	2.14707	0.976	0.608	0	2	uqcrb	0.368
0	2.14415	0.794	0.098	0	2	cpt1b	0.696
0	2.14344	0.935	0.26	0	2	efhd1	0.675
0	2.14179	0.706	0.064	0	2	jph2	0.642
0	2.12275	0.799	0.16	0	2	strbp	0.639
0	2.12245	0.486	0.02	0	2	fgf17	0.466
0	2.11965	0.526	0.035	0	2	si:dkeyp-72g9.4	0.491
0	2.11939	0.823	0.122	0	2	agla	0.701
0	2.11822	0.911	0.153	0	2	mylk3	0.758
0	2.11812	0.861	0.203	0	2	znf106a	0.658
0	2.11151	0.676	0.075	0	2	cavin1a	0.601
0	2.11144	0.955	0.346	0	2	enox2	0.609
0	2.10649	0.563	0.045	0	2	gpib	0.518
0	2.09167	0.899	0.337	0	2	cox7a2l	0.562
0	2.09151	0.319	0.021	0	2	wnt6b	0.298
0	2.08803	0.751	0.106	0	2	ppp2r3b	0.645
0	2.08481	0.958	0.385	0	2	acadvl	0.573
0	2.08222	0.941	0.199	0	2	ank2b	0.742
0	2.07106	0.688	0.09	0	2	tns1a	0.598
0	2.06937	0.826	0.163	0	2	mfn1b	0.663
0	2.06476	0.944	0.491	0	2	atp5if1b	0.453
0	2.05627	0.529	0.037	0	2	CABZ01078594.1	0.492
0	2.05448	0.485	0.035	0	2	etnppl	0.45
0	2.05056	0.949	0.351	0	2	ldha	0.598
0	2.04685	0.747	0.14	0	2	pik3ip1	0.607
0	2.04214	0.952	0.529	0	2	uqcrq	0.423
0	2.04192	0.683	0.064	0	2	kcnq1.1	0.619
0	2.04139	0.918	0.465	0	2	atp5f1c	0.453
0	2.04128	0.319	0.046	0	2	znf536	0.273
0	2.04007	0.818	0.166	0	2	enah	0.652
0	2.03978	0.904	0.195	0	2	epb41l3b	0.709
0	2.03917	0.931	0.335	0	2	MGARP	0.596
0	2.03595	0.938	0.534	0	2	cox5ab	0.404
0	2.03165	0.909	0.393	0	2	ndufa12	0.516
0	2.03112	0.96	0.349	0	2	fxyd1	0.611
0	2.02745	0.979	0.793	0	2	atp5l	0.186
0	2.0198	0.781	0.125	0	2	zgc:56235	0.656
0	2.01812	0.527	0.064	0	2	sdk1b	0.463
0	2.01761	0.623	0.054	0	2	phkg1b	0.569
0	2.01481	0.666	0.066	0	2	cacnb4a	0.6
0	2.01455	0.676	0.074	0	2	ppargc1a	0.602
0	2.01408	0.952	0.569	0	2	atp5po	0.383
0	2.01197	0.942	0.479	0	2	tpi1b	0.463
0	2.00887	0.98	0.755	0	2	vdac2	0.225
0	2.00067	0.603	0.053	0	2	rragd	0.55
0	1.99858	0.664	0.07	0	2	esrrga	0.594
0	1.99654	0.936	0.382	0	2	ndufa5	0.554
0	1.99562	0.973	0.673	0	2	atp5f1e	0.3
0	1.99061	0.672	0.074	0	2	itga3b	0.598
0	1.98792	0.991	0.296	0	2	palld	0.695
0	1.98755	0.675	0.12	0	2	zgc:113054	0.555
0	1.98459	0.931	0.189	0	2	slc38a4	0.742
0	1.97361	0.773	0.094	0	2	agbl1	0.679
0	1.96659	0.712	0.121	0	2	got2a	0.591
0	1.96616	0.826	0.128	0	2	ank3b	0.698
0	1.96609	0.723	0.106	0	2	ENSDARG00000076547	0.617
0	1.96469	0.379	0.014	0	2	cav3	0.365
0	1.96214	0.418	0.079	0	2	acta1a	0.339
0	1.95655	0.526	0.042	0	2	tnni3k	0.484
0	1.95512	0.97	0.407	0	2	pdk2a	0.563
0	1.94594	0.809	0.152	0	2	dmxl2	0.657
0	1.94415	0.953	0.682	0	2	cox6a1	0.271
0	1.94283	0.554	0.049	0	2	myom1a	0.505
0	1.93819	0.631	0.074	0	2	sgk2b	0.557
0	1.93789	0.587	0.057	0	2	akap6	0.53
0	1.93563	0.489	0.032	0	2	popdc3	0.457
0	1.92399	0.969	0.606	0	2	cox7b	0.363
0	1.92213	0.962	0.627	0	2	atp5f1d	0.335
0	1.92206	0.991	0.344	0	2	dacha	0.647
0	1.92057	0.574	0.051	0	2	homer1b	0.523
0	1.91668	0.819	0.144	0	2	dcaf6	0.675
0	1.91508	0.9	0.357	0	2	ndufa11	0.543
0	1.91125	0.941	0.588	0	2	atp5mc1	0.353
0	1.90943	0.98	0.393	0	2	pdlim5b	0.587
0	1.90934	0.519	0.043	0	2	pkib	0.476
0	1.9089	0.94	0.31	0	2	fhl2a	0.63
0	1.90755	0.47	0.028	0	2	ky	0.442
0	1.9068	0.996	0.487	0	2	arvcfb	0.509
0	1.9058	0.955	0.608	0	2	cox6c	0.347
0	1.90362	0.555	0.07	0	2	fbxo32	0.485
0	1.902	0.746	0.144	0	2	adsl	0.602
0	1.90196	0.994	0.783	0	2	atp1b1a	0.211
0	1.89794	0.949	0.582	0	2	atp5pf	0.367
0	1.89755	0.709	0.091	0	2	ryr3	0.618
0	1.89673	0.475	0.038	0	2	twf2a	0.437
0	1.88982	0.981	0.726	0	2	atp5fa1	0.255
0	1.88963	0.931	0.324	0	2	nt5c3a	0.607
0	1.8896	0.997	0.983	0	2	slc25a5	0.014
0	1.88932	0.623	0.099	0	2	coro1cb	0.524
0	1.88612	0.941	0.203	0	2	plekha6	0.738
0	1.8829	0.705	0.125	0	2	pdlim5a	0.58
0	1.8824	0.641	0.098	0	2	slc6a6b	0.543
0	1.8794	0.958	0.355	0	2	ptp4a3a	0.603
0	1.87787	0.89	0.312	0	2	nnt	0.578
0	1.87692	0.893	0.238	0	2	cs	0.655
0	1.87243	0.936	0.561	0	2	cox7a2a	0.375
0	1.87195	0.313	0.018	0	2	atp1a3b	0.295
0	1.87169	0.642	0.078	0	2	smyd1b	0.564
0	1.86932	0.897	0.204	0	2	lamb2	0.693
0	1.86924	0.393	0.034	0	2	COLEC10	0.359
0	1.86528	0.683	0.087	0	2	ppfibp2b	0.596
0	1.86084	0.949	0.248	0	2	mical2b	0.701
0	1.86069	0.976	0.327	0	2	cacna1c	0.649
0	1.85744	0.43	0.038	0	2	rasgrp4	0.392
0	1.85651	0.566	0.058	0	2	dhrs3b	0.508
0	1.85378	0.643	0.081	0	2	pfkpb	0.562
0	1.85275	0.875	0.175	0	2	tspan9a	0.7
0	1.85008	0.698	0.116	0	2	slc25a12	0.582
0	1.84843	0.801	0.189	0	2	hadhaa	0.612
0	1.84277	0.939	0.281	0	2	cpt1ab	0.658
0	1.84008	0.82	0.206	0	2	st8sia6	0.614
0	1.83717	0.932	0.422	0	2	ndufs7	0.51
0	1.83657	0.865	0.169	0	2	usp43b	0.696
0	1.83425	0.945	0.444	0	2	cyc1	0.501
0	1.83405	0.826	0.184	0	2	ppp2r5a	0.642
0	1.83268	0.683	0.089	0	2	CABZ01069040.1	0.594
0	1.82886	0.421	0.027	0	2	SRL	0.394
0	1.82728	0.316	0.019	0	2	ENSDARG00000055642	0.297
0	1.82499	0.339	0.015	0	2	zpld1b	0.324
0	1.82184	0.395	0.024	0	2	ucp3	0.371
0	1.82153	0.928	0.32	0	2	gpia	0.608
0	1.82133	0.889	0.225	0	2	ppp1r13l	0.664
0	1.81242	0.879	0.296	0	2	ndufa3	0.583
0	1.80544	0.632	0.094	0	2	apooa	0.538
0	1.803	0.927	0.482	0	2	ndufa8	0.445
0	1.80256	0.712	0.12	0	2	psme4a	0.592
0	1.80198	0.937	0.567	0	2	ndufb8	0.37
0	1.8018	0.956	0.622	0	2	atp5mf	0.334
0	1.79943	0.971	0.797	0	2	cox8a	0.174
0	1.79517	0.876	0.164	0	2	slc6a8	0.712
0	1.79452	0.752	0.163	0	2	coq9	0.589
0	1.79085	0.955	0.518	0	2	uqcr10	0.437
0	1.78824	0.375	0.063	0	2	BRSK2	0.312
0	1.78793	0.876	0.308	0	2	pdha1a	0.568
0	1.7877	0.329	0.012	0	2	fgf3	0.317
0	1.78432	0.294	0.015	0	2	irx3a	0.279
0	1.78282	0.916	0.424	0	2	AL935186.10	0.492
0	1.78118	0.771	0.14	0	2	si:dkey-264d12.1	0.631
0	1.7804	0.634	0.083	0	2	hibadha	0.551
0	1.77902	0.554	0.054	0	2	ugp2a	0.5
0	1.7787	0.571	0.077	0	2	si:dkey-51e6.1	0.494
0	1.77857	0.512	0.106	0	2	rgs6	0.406
0	1.77857	0.47	0.041	0	2	antxr2b	0.429
0	1.77221	0.737	0.128	0	2	phka2	0.609
0	1.77194	0.602	0.092	0	2	ehd4	0.51
0	1.77112	0.809	0.177	0	2	si:ch73-147o17.1	0.632
0	1.77033	0.86	0.397	0	2	si:ch211-260e23.9	0.463
0	1.76977	0.927	0.495	0	2	ndufb7	0.432
0	1.76959	0.834	0.253	0	2	pdhb	0.581
0	1.76593	0.324	0.038	0	2	cpne4a	0.286
0	1.76513	0.512	0.047	0	2	mlf1	0.465
0	1.76459	0.915	0.234	0	2	sptb	0.681
0	1.75973	0.957	0.583	0	2	cycsb	0.374
0	1.75876	0.567	0.049	0	2	tspan7b	0.518
0	1.75571	0.881	0.348	0	2	sdhc	0.533
0	1.75552	0.495	0.06	0	2	vcla	0.435
0	1.75174	0.767	0.186	0	2	dlat	0.581
0	1.74943	0.304	0.025	0	2	cacna1ab	0.279
0	1.74413	0.517	0.072	0	2	mtnr1aa	0.445
0	1.74247	0.356	0.017	0	2	ednrab	0.339
0	1.74183	0.803	0.215	0	2	ppifb	0.588
0	1.73846	0.943	0.558	0	2	uqcrfs1	0.385
0	1.73715	0.989	0.471	0	2	rbm24a	0.518
0	1.73412	0.64	0.106	0	2	col18a1a	0.534
0	1.73201	0.905	0.341	0	2	hadhb	0.564
0	1.73126	0.967	0.683	0	2	atp5pb	0.284
0	1.73039	0.51	0.052	0	2	apcdd1l	0.458
0	1.72987	0.554	0.054	0	2	hsd17b12a	0.5
0	1.72632	0.539	0.078	0	2	gabrb2a	0.461
0	1.72579	0.364	0.018	0	2	dapk2a	0.346
0	1.7214	0.396	0.025	0	2	spegb	0.371
0	1.72065	0.821	0.205	0	2	pdk4	0.616
0	1.71653	0.91	0.318	0	2	rtn1a	0.592
0	1.7149	0.916	0.263	0	2	sdk2b	0.653
0	1.71233	0.601	0.074	0	2	CRAT	0.527
[truncated: 16,305 more rows]
