# Supplementary material for: Nr2f1a and Isl1 repress acquisition of epicardial identity in venous atrial cardiomyocytes
Source: Development. 2026 Jun 4;153(11):dev205396. doi: 10.1242/dev.205396 (PMC13286355; doi:10.1242/dev.205396)
Supplement: Table S2. Gene enrichment in atrial cardiomyocyte clusters. [file develop-153-205396-TableS2.xlsx]

## Sheet: atrial_cluster_markers
p_val	avg_log2FC	pct.1	pct.2	p_val_adj	cluster	gene	diff.pct
1.37644e-67	2.64227	0.77	0.141	3.26753e-63	0	pitx2	0.629
3.79747e-42	2.19315	0.75	0.307	9.01482e-38	0	pkib	0.443
2.08008e-38	2.87742	0.488	0.085	4.93789e-34	0	hs3st3b1a	0.403
1.01108e-35	2.06416	0.698	0.324	2.40021e-31	0	usp54a	0.374
1.64142e-32	1.86749	0.738	0.335	3.89657e-28	0	emid1	0.403
1.85712e-32	1.92678	0.579	0.17	4.40862e-28	0	FAM124A	0.409
4.91954e-32	1.66719	0.77	0.413	1.16785e-27	0	pkdcca	0.357
1.72153e-30	2.35353	0.444	0.1	4.08675e-26	0	adamts9	0.344
6.57415e-29	1.78673	0.619	0.243	1.56064e-24	0	notch1b	0.376
1.00007e-28	1.50324	0.742	0.344	2.37408e-24	0	nkain4	0.398
1.32791e-28	2.27991	0.401	0.074	3.15232e-24	0	efna5a	0.327
2.47784e-28	2.94603	0.429	0.141	5.88213e-24	0	sfrp5	0.288
1.52999e-27	2.32208	0.524	0.163	3.63204e-23	0	adamts6	0.361
2.14995e-27	1.68119	0.813	0.73	5.10377e-23	0	hmga1a	0.083
2.3969e-27	1.31198	0.873	0.628	5.69001e-23	0	lgr4	0.245
1.93043e-26	1.30839	0.77	0.556	4.58264e-22	0	podxl	0.214
2.05417e-26	2.59853	0.325	0.048	4.87639e-22	0	stmn1a	0.277
2.57197e-26	1.6524	0.655	0.328	6.1056e-22	0	hsd11b2	0.327
2.61354e-25	2.20208	0.294	0.033	6.20427e-21	0	fam167ab	0.261
2.24267e-24	1.41213	0.806	0.487	5.32386e-20	0	jag2b	0.319
2.40745e-24	2.08956	0.341	0.043	5.71505e-20	0	heyl	0.298
1.02524e-23	3.35935	0.254	0.024	2.43381e-19	0	kcnj19a	0.23
3.22019e-23	0.986222	0.913	0.574	7.6444e-19	0	kcnab2b	0.339
6.54711e-23	1.2914	0.71	0.428	1.55422e-18	0	cotl1	0.282
2.36513e-22	1.37623	0.671	0.357	5.61458e-18	0	mylk4b	0.314
3.06485e-22	0.556851	0.996	0.996	7.27564e-18	0	qkia	0
6.46166e-22	1.84933	0.401	0.111	1.53393e-17	0	mylk4a	0.29
8.1501e-22	1.30788	0.718	0.409	1.93475e-17	0	traf4a	0.309
3.86494e-21	0.972878	0.853	0.574	9.17497e-17	0	col4a6	0.279
9.35326e-19	1.57144	0.532	0.261	2.22037e-14	0	adamtsl5	0.271
9.59059e-19	1.71174	0.901	0.876	2.27671e-14	0	hmgn2	0.025
3.39521e-18	1.44538	0.563	0.259	8.05988e-14	0	cox6a2	0.304
3.54045e-18	0.672326	0.972	0.948	8.40468e-14	0	cirbpa	0.024
4.17953e-18	0.829067	0.897	0.704	9.92179e-14	0	lrrfip1a	0.193
7.17225e-18	2.40194	0.361	0.119	1.70262e-13	0	SGCZ	0.242
7.17282e-18	1.28151	0.667	0.417	1.70276e-13	0	mpp5a	0.25
8.867e-18	0.65007	0.976	0.944	2.10494e-13	0	rbfox1l	0.032
9.54658e-18	1.62976	0.353	0.094	2.26626e-13	0	vcanb	0.259
9.67375e-18	0.614826	1	0.985	2.29645e-13	0	kcnh6a	0.015
1.41856e-17	1.02439	0.837	0.544	3.36753e-13	0	angpt1	0.293
4.16254e-17	1.38816	0.544	0.226	9.88146e-13	0	serinc4	0.318
4.6758e-17	1.82289	0.401	0.137	1.10999e-12	0	trabd2b	0.264
7.28078e-17	0.609434	1	0.998	1.72839e-12	0	mt-atp6	0.002
7.97595e-17	1.44295	0.488	0.217	1.89341e-12	0	si:dkey-49n23.1	0.271
7.98924e-17	0.829913	1	1	1.89657e-12	0	zgc:158463	0
8.27568e-17	1.05048	0.726	0.528	1.96456e-12	0	npm1a	0.198
1.43943e-16	1.54441	0.425	0.167	3.41706e-12	0	fpgs	0.258
6.16061e-16	1.77821	0.337	0.109	1.46247e-11	0	dmrt1	0.228
6.61647e-16	1.17427	0.579	0.313	1.57068e-11	0	hapln1b	0.266
6.96317e-16	1.38148	0.397	0.126	1.65299e-11	0	emilin2b	0.271
1.32491e-15	1.92266	0.306	0.072	3.1452e-11	0	mmp17a	0.234
1.5945e-15	1.50517	0.817	0.739	3.78518e-11	0	si:ch73-281n10.2	0.078
1.74662e-15	1.60667	0.27	0.067	4.1463e-11	0	marcksb	0.203
2.22568e-15	0.634199	0.948	0.95	5.28354e-11	0	khdrbs1a	-0.002
2.74374e-15	0.890557	0.746	0.48	6.51336e-11	0	pfkpa	0.266
1.21569e-14	1.03426	0.599	0.422	2.88593e-10	0	snrpe	0.177
1.38891e-14	0.742424	0.897	0.722	3.29712e-10	0	ripor1	0.175
4.04481e-14	1.00007	0.833	0.693	9.60199e-10	0	agap1	0.14
5.4723e-14	1.34428	0.345	0.163	1.29907e-09	0	h2ax	0.182
5.6732e-14	1.59601	0.325	0.104	1.34676e-09	0	svep1	0.221
7.42547e-14	1.37038	0.77	0.702	1.76273e-09	0	hmgb2b	0.068
7.74234e-14	0.504003	1	0.998	1.83795e-09	0	mt-nd4	0.002
1.10404e-13	1.32215	0.353	0.109	2.62088e-09	0	prx	0.244
1.15664e-13	0.609382	1	0.994	2.74575e-09	0	mt-nd2	0.006
1.1945e-13	0.812203	0.782	0.669	2.83563e-09	0	nap1l1	0.113
1.69795e-13	1.29593	0.313	0.124	4.03076e-09	0	cenpx	0.189
2.07849e-13	1.45876	0.444	0.278	4.93414e-09	0	si:ch211-288g17.3	0.166
2.18641e-13	0.607424	0.94	0.824	5.19033e-09	0	si:dkey-164f24.2	0.116
2.45323e-13	1.50737	0.357	0.178	5.82371e-09	0	elovl6	0.179
3.44886e-13	1.15422	0.813	0.75	8.18726e-09	0	h2az2b	0.063
3.67226e-13	0.894797	0.706	0.585	8.71758e-09	0	snrpb	0.121
4.26953e-13	1.23016	0.361	0.131	1.01354e-08	0	gja5b	0.23
4.39656e-13	0.888775	0.806	0.657	1.0437e-08	0	cnn3a	0.149
5.9974e-13	0.63563	0.913	0.846	1.42372e-08	0	gnb1b	0.067
6.8649e-13	0.612296	0.929	0.754	1.62966e-08	0	pdzrn3b	0.175
7.685e-13	0.679395	0.877	0.748	1.82434e-08	0	tln1	0.129
1.47487e-12	0.858593	0.893	0.761	3.50119e-08	0	tanc2a	0.132
4.15496e-12	0.700513	0.841	0.75	9.86345e-08	0	atp5if1a	0.091
4.68923e-12	1.03379	0.627	0.393	1.11318e-07	0	ENSDARG00000115101	0.234
6.62948e-12	1.17123	0.329	0.148	1.57377e-07	0	pum3	0.181
1.24125e-11	0.878944	0.548	0.346	2.9466e-07	0	tufm	0.202
1.30193e-11	0.727692	0.865	0.693	3.09065e-07	0	angpt4	0.172
1.53248e-11	0.709701	0.75	0.593	3.63796e-07	0	usp10	0.157
1.67854e-11	1.01449	0.548	0.398	3.98468e-07	0	snrpd1	0.15
2.08136e-11	0.840657	0.639	0.446	4.94095e-07	0	ahcy	0.193
2.78186e-11	0.746738	0.75	0.637	6.60386e-07	0	eif5a2	0.113
3.30557e-11	1.27737	0.325	0.13	7.84709e-07	0	zeb2b	0.195
4.26766e-11	0.988261	0.472	0.281	1.0131e-06	0	apex1	0.191
4.2682e-11	0.954962	0.524	0.309	1.01323e-06	0	nop58	0.215
5.16454e-11	0.68916	0.766	0.567	1.22601e-06	0	dusp6	0.199
6.07478e-11	1.54086	0.262	0.124	1.44209e-06	0	dut	0.138
6.63218e-11	0.664381	0.837	0.757	1.57441e-06	0	tma7	0.08
7.49213e-11	1.24605	0.484	0.311	1.77856e-06	0	vegfaa	0.173
8.50609e-11	0.945606	0.71	0.517	2.01926e-06	0	fam102aa	0.193
1.08503e-10	0.941347	0.631	0.42	2.57574e-06	0	dynll1	0.211
1.13196e-10	1.52746	0.278	0.111	2.68717e-06	0	mcm2	0.167
1.14218e-10	0.691382	0.69	0.513	2.71143e-06	0	mrpl12	0.177
1.26767e-10	1.16686	0.325	0.122	3.00932e-06	0	crb2a	0.203
1.27709e-10	0.788578	0.754	0.593	3.03168e-06	0	si:ch211-286o17.1	0.161
1.89161e-10	0.607985	0.909	0.787	4.4905e-06	0	phlda2	0.122
2.29637e-10	0.544163	0.738	0.506	5.45136e-06	0	ndufa4	0.232
3.81475e-10	0.584616	0.917	0.765	9.05583e-06	0	actn1	0.152
5.38727e-10	0.856637	0.52	0.293	1.27888e-05	0	col4a5	0.227
8.78061e-10	1.03599	0.437	0.27	2.08443e-05	0	timm50	0.167
8.89762e-10	0.647527	0.841	0.817	2.11221e-05	0	ncl	0.024
9.93128e-10	0.830494	0.587	0.465	2.35759e-05	0	hint1	0.122
1.08489e-09	0.848459	0.52	0.306	2.57542e-05	0	pprc1	0.214
1.5141e-09	0.859523	0.655	0.457	3.59431e-05	0	nrp1a	0.198
1.53216e-09	1.03868	0.381	0.231	3.6372e-05	0	lmnb1	0.15
1.83571e-09	1.30683	0.409	0.241	4.35778e-05	0	epha4a	0.168
1.94872e-09	0.537516	0.817	0.7	4.62606e-05	0	cs	0.117
2.52872e-09	0.694505	0.821	0.702	6.00292e-05	0	akap12b	0.119
2.57847e-09	0.920569	0.468	0.257	6.12103e-05	0	zdhhc23a	0.211
2.77525e-09	0.855124	0.813	0.733	6.58817e-05	0	cdh13	0.08
2.95265e-09	0.802984	0.595	0.457	7.00929e-05	0	snrpf	0.138
3.67078e-09	1.29649	0.706	0.654	8.71407e-05	0	fabp3	0.052
3.75935e-09	0.905633	0.548	0.33	8.92431e-05	0	hs6st1a	0.218
4.40444e-09	0.745153	0.746	0.583	0.000104557	0	man1a2	0.163
4.48985e-09	0.888121	0.675	0.537	0.000106585	0	pdzd8	0.138
4.83874e-09	1.04363	0.325	0.148	0.000114867	0	cd248a	0.177
4.89929e-09	0.738295	0.631	0.502	0.000116304	0	nop10	0.129
5.06289e-09	0.742832	0.54	0.369	0.000120188	0	ebna1bp2	0.171
5.15726e-09	0.923505	0.353	0.172	0.000122428	0	pdcd11	0.181
5.61487e-09	0.539409	0.833	0.715	0.000133291	0	eif4g1a	0.118
6.1188e-09	1.08982	0.579	0.461	0.000145254	0	si:ch211-222l21.1	0.118
6.26434e-09	0.829725	0.46	0.309	0.000148709	0	snu13b	0.151
7.12473e-09	0.757623	0.56	0.315	0.000169134	0	trit1	0.245
7.99634e-09	1.21178	0.905	0.911	0.000189825	0	hmgb2a	-0.006
8.01741e-09	0.805484	0.579	0.409	0.000190325	0	slc16a1b	0.17
8.93118e-09	1.59567	0.286	0.189	0.000212017	0	pcna	0.097
1.12695e-08	0.921925	0.429	0.281	0.000267526	0	anp32b	0.148
1.27411e-08	0.768974	0.714	0.509	0.000302462	0	camk1b	0.205
1.33976e-08	0.729208	0.639	0.509	0.000318046	0	ddx39ab	0.13
1.51316e-08	0.890045	0.437	0.267	0.000359208	0	dkc1	0.17
1.60206e-08	0.675582	0.683	0.561	0.000380312	0	nop56	0.122
2.2614e-08	0.787747	0.659	0.454	0.000536835	0	lpp	0.205
2.37878e-08	0.838452	0.524	0.324	0.000564699	0	mycn	0.2
2.38222e-08	0.962976	0.877	0.844	0.000565516	0	si:ch73-1a9.3	0.033
2.50892e-08	0.925304	0.524	0.343	0.000595593	0	atp11c	0.181
2.53368e-08	0.639753	0.766	0.622	0.000601471	0	znf609b	0.144
2.64439e-08	1.25888	0.274	0.141	0.000627751	0	ifih1	0.133
2.839e-08	1.08366	0.54	0.411	0.00067395	0	TMEM132C.1	0.129
3.00772e-08	0.510321	0.861	0.663	0.000714003	0	scn5lab	0.198
3.01797e-08	0.83118	0.619	0.424	0.000716436	0	sema5a	0.195
3.52463e-08	0.756831	0.587	0.409	0.000836712	0	suclg2	0.178
3.8216e-08	0.805788	0.504	0.352	0.000907209	0	fbl	0.152
4.45259e-08	0.657535	0.635	0.469	0.001057	0	si:ch211-51e12.7	0.166
4.68833e-08	1.13457	0.274	0.122	0.00111296	0	pag1	0.152
7.56194e-08	0.531571	0.909	0.831	0.00179513	0	ppiab	0.078
7.95381e-08	0.63161	0.802	0.67	0.00188816	0	foxp4	0.132
8.16884e-08	0.732697	0.583	0.42	0.0019392	0	dip2ba	0.163
8.31039e-08	0.538287	0.762	0.583	0.0019728	0	nbeaa	0.179
1.10196e-07	0.963339	0.496	0.335	0.00261594	0	slit2	0.161
1.21467e-07	0.892317	0.25	0.109	0.00288351	0	abracl	0.141
1.32497e-07	0.897911	0.452	0.274	0.00314535	0	abhd17ab	0.178
1.33196e-07	0.792856	0.623	0.441	0.00316193	0	unc5b	0.182
1.34085e-07	0.561747	0.647	0.437	0.00318305	0	ndnf	0.21
1.39722e-07	1.13596	0.385	0.254	0.00331685	0	sgsm2	0.131
1.55701e-07	0.797391	0.349	0.193	0.0036962	0	dap3	0.156
1.63967e-07	0.800782	0.905	0.883	0.00389241	0	h3f3b.1	0.022
1.66065e-07	1.38148	0.325	0.176	0.00394221	0	adamts3	0.149
1.73414e-07	1.06311	0.25	0.115	0.00411669	0	chaf1a	0.135
1.80431e-07	0.682845	0.504	0.378	0.00428326	0	pa2g4a	0.126
1.87161e-07	0.808363	0.258	0.117	0.00444302	0	nip7	0.141
1.92047e-07	0.806685	0.413	0.244	0.00455901	0	wdr36	0.169
2.02397e-07	0.680807	0.464	0.294	0.00480471	0	dbt	0.17
2.04121e-07	0.579828	0.659	0.537	0.00484563	0	prmt1	0.122
2.09495e-07	0.509037	0.762	0.631	0.0049732	0	phb	0.131
2.94883e-07	0.922669	0.27	0.143	0.00700024	0	prtfdc1	0.127
3.60984e-07	0.672056	0.48	0.331	0.00856939	0	tars1	0.149
3.6428e-07	0.610355	0.639	0.531	0.00864765	0	hypk	0.108
4.47928e-07	0.76077	0.639	0.583	0.0106334	0	nucks1a	0.056
4.50837e-07	0.51902	0.869	0.748	0.0107024	0	myo1ea	0.121
4.89384e-07	0.588287	0.71	0.609	0.0116175	0	srsf3b	0.101
5.62667e-07	1.20691	0.306	0.15	0.0133572	0	prkcdb	0.156
6.00839e-07	0.656121	0.571	0.45	0.0142633	0	snrpd2	0.121
6.04012e-07	0.837804	0.357	0.196	0.0143386	0	slc29a1b	0.161
6.16182e-07	1.02686	0.425	0.256	0.0146276	0	chn2	0.169
6.17691e-07	0.79395	0.353	0.193	0.0146634	0	noc2l	0.16
6.25972e-07	0.868843	0.579	0.448	0.0148599	0	slc6a9	0.131
6.71817e-07	0.632204	0.631	0.511	0.0159483	0	alyref	0.12
6.85035e-07	0.62997	0.54	0.396	0.0162621	0	eif4bb	0.144
6.96372e-07	0.761934	0.536	0.359	0.0165312	0	atp8a2	0.177
7.4475e-07	0.668116	0.476	0.25	0.0176796	0	sema3bl	0.226
8.39761e-07	0.601116	0.706	0.624	0.0199351	0	sub1a	0.082
8.70838e-07	0.779844	0.31	0.169	0.0206728	0	utp3	0.141
8.76781e-07	0.908937	0.361	0.198	0.0208139	0	fam222a	0.163
9.67517e-07	0.82218	0.313	0.169	0.0229679	0	bxdc2	0.144
9.99775e-07	0.538103	0.722	0.635	0.0237336	0	sub1b	0.087
1.00922e-06	0.566444	0.754	0.598	0.0239579	0	grip1	0.156
1.07427e-06	0.711576	0.508	0.396	0.0255022	0	banf1	0.112
1.10477e-06	0.99818	0.302	0.15	0.0262261	0	limd2	0.152
1.12327e-06	0.635577	0.52	0.359	0.0266652	0	ppid	0.161
1.13283e-06	0.596813	0.738	0.628	0.0268922	0	tmem178	0.11
1.15469e-06	0.860576	0.258	0.111	0.0274112	0	ttll4	0.147
1.2093e-06	0.761705	0.5	0.363	0.0287076	0	egfra	0.137
1.21321e-06	0.510288	0.726	0.613	0.0288003	0	eif5b	0.113
1.24873e-06	0.809578	0.397	0.231	0.0296435	0	mdn1	0.166
1.25963e-06	0.81686	0.48	0.333	0.0299022	0	pdlim5a	0.147
1.35353e-06	0.580763	0.69	0.581	0.0321314	0	setb	0.109
1.75242e-06	0.702997	0.385	0.207	0.0416007	0	acsf2	0.178
1.76087e-06	0.572238	0.532	0.38	0.0418013	0	mrpl20	0.152
1.90941e-06	0.590207	0.829	0.772	0.0453275	0	hnrnpa0b	0.057
2.05738e-06	0.602235	0.429	0.259	0.0488402	0	nutf2	0.17
2.05906e-06	0.736767	0.405	0.226	0.04888	0	ppfibp1a	0.179
2.09949e-06	0.787984	0.508	0.319	0.0498397	0	dachd	0.189
7.90737e-62	2.0824	0.967	0.605	1.87713e-57	1	si:ch211-270g19.5	0.362
3.30545e-53	2.88241	0.703	0.202	7.8468e-49	1	cntnap5l	0.501
5.70947e-42	1.86188	0.847	0.401	1.35537e-37	1	fhl2b	0.446
2.39603e-39	2.3011	0.603	0.202	5.68793e-35	1	avpr1ab	0.401
9.00088e-38	2.21708	0.603	0.17	2.13672e-33	1	dclk2a	0.433
5.20021e-36	1.89101	0.708	0.3	1.23448e-31	1	lpl	0.408
8.31893e-34	1.01452	0.981	0.765	1.97483e-29	1	col18a1a	0.216
2.14624e-33	2.43588	0.517	0.111	5.09497e-29	1	scn3b	0.406
3.60896e-28	0.965193	0.952	0.794	8.5673e-24	1	spry4	0.158
5.12192e-28	1.33701	0.895	0.595	1.21589e-23	1	atf3	0.3
3.71364e-27	1.06188	0.909	0.702	8.81582e-23	1	wnt11	0.207
1.40821e-25	1.25994	0.861	0.605	3.34294e-21	1	ivns1abpa	0.256
1.45924e-25	1.38786	0.833	0.479	3.46409e-21	1	kcnj5	0.354
4.38528e-25	0.580629	1	0.995	1.04102e-20	1	fosab	0.005
1.63436e-24	1.3114	0.828	0.568	3.8798e-20	1	prickle3	0.26
6.00881e-24	1.54896	0.722	0.348	1.42643e-19	1	ror1	0.374
1.83379e-23	1.38837	0.689	0.283	4.35324e-19	1	sema3ab	0.406
2.03736e-23	0.677	0.995	0.973	4.83648e-19	1	socs3a	0.022
1.16214e-22	1.5619	0.593	0.208	2.75881e-18	1	shox2	0.385
1.22004e-22	0.961185	0.947	0.88	2.89624e-18	1	jun	0.067
2.90612e-22	1.0741	0.923	0.794	6.89883e-18	1	jdp2b	0.129
5.30486e-22	1.23367	0.785	0.532	1.25932e-17	1	cachd1	0.253
3.4332e-21	1.01853	0.957	0.792	8.15008e-17	1	dclk1a	0.165
3.50313e-21	1.99198	0.321	0.06	8.31607e-17	1	rbp5	0.261
6.31755e-21	1.33967	0.789	0.511	1.49972e-16	1	sdk1b	0.278
1.82843e-20	1.51281	0.775	0.504	4.34052e-16	1	tcap	0.271
2.1286e-20	0.647287	0.995	0.983	5.05309e-16	1	lmo7a	0.012
4.60332e-20	0.711442	0.986	0.902	1.09278e-15	1	mybpc3	0.084
8.37448e-20	1.42714	0.727	0.516	1.98802e-15	1	lrp8	0.211
1.08033e-19	1.2808	0.785	0.504	2.5646e-15	1	itpkb	0.281
1.58393e-19	1.56769	0.746	0.527	3.7601e-15	1	enox2	0.219
2.12041e-19	0.888086	0.923	0.767	5.03364e-15	1	klf6a	0.156
3.69936e-16	1.18315	0.923	0.828	8.78192e-12	1	plxna2	0.095
1.59517e-15	0.646452	0.947	0.88	3.78677e-11	1	prelid3b	0.067
2.33424e-15	0.665133	0.995	0.991	5.54124e-11	1	msi2b	0.004
3.19166e-15	1.64171	0.435	0.182	7.57669e-11	1	kcnh7	0.253
4.79765e-15	0.578053	0.986	0.95	1.13892e-10	1	junba	0.036
6.79357e-15	0.790547	0.967	0.871	1.61273e-10	1	mical2a	0.096
9.32125e-15	0.642816	0.981	0.88	2.21277e-10	1	chrm2a	0.101
9.78093e-15	1.07552	0.656	0.312	2.32189e-10	1	gcgra	0.344
1.54614e-14	1.21762	0.751	0.561	3.67039e-10	1	magi2b	0.19
2.05424e-14	0.783191	0.866	0.684	4.87655e-10	1	BX294434.1	0.182
6.16461e-14	1.23946	0.421	0.165	1.46342e-09	1	camk2a	0.256
7.36056e-14	1.07356	0.823	0.78	1.74732e-09	1	flnca	0.043
8.57183e-14	1.07626	0.914	0.835	2.03487e-09	1	xirp1	0.079
1.97503e-13	0.794181	0.88	0.774	4.68851e-09	1	rtca	0.106
4.82096e-13	0.660935	1	0.988	1.14445e-08	1	hsp90ab1	0.012
5.70342e-13	1.23767	0.411	0.225	1.35393e-08	1	rtn4b	0.186
8.05254e-13	1.47898	0.349	0.136	1.91159e-08	1	nanos1	0.213
8.13541e-13	0.576879	0.923	0.696	1.93126e-08	1	vcana	0.227
9.81841e-13	1.44201	0.397	0.187	2.33079e-08	1	ckmb	0.21
1.13358e-12	0.898359	0.665	0.465	2.69102e-08	1	sox11b	0.2
1.4016e-12	1.20361	0.416	0.202	3.32727e-08	1	prss23	0.214
2.36898e-12	0.752353	0.823	0.617	5.62372e-08	1	slc25a25a	0.206
2.48849e-12	0.601179	0.943	0.842	5.90742e-08	1	fosl1a	0.101
2.56335e-12	0.597805	0.9	0.791	6.08513e-08	1	ier2a	0.109
3.2709e-12	1.1701	0.574	0.35	7.7648e-08	1	nr4a1	0.224
4.79455e-12	1.3003	0.488	0.285	1.13818e-07	1	mcama	0.203
5.33875e-12	0.615042	0.981	0.949	1.26737e-07	1	gnao1a	0.032
7.04499e-12	0.578446	0.976	0.923	1.67241e-07	1	ccnl1a	0.053
1.08471e-11	0.859357	0.78	0.571	2.57499e-07	1	fgfr2	0.209
1.57993e-11	0.825081	0.775	0.599	3.75059e-07	1	cbx7a	0.176
1.62818e-11	0.737007	0.766	0.611	3.86513e-07	1	FO681286.1	0.155
1.65515e-11	0.753934	0.9	0.803	3.92916e-07	1	sash1a	0.097
2.13323e-11	0.880881	0.876	0.792	5.06408e-07	1	ENSDARG00000059707	0.084
2.20021e-11	0.604385	0.895	0.666	5.22309e-07	1	scn5lab	0.229
2.54346e-11	0.844833	0.766	0.54	6.03793e-07	1	dok4	0.226
3.76978e-11	0.742085	0.856	0.702	8.94909e-07	1	ehbp1	0.154
3.9428e-11	0.751322	0.904	0.791	9.35981e-07	1	tshz1	0.113
4.40998e-11	1.24455	0.354	0.182	1.04689e-06	1	cbfa2t3	0.172
4.46167e-11	0.713209	0.89	0.854	1.05916e-06	1	ENSDARG00000103720	0.036
4.51296e-11	0.953234	0.742	0.578	1.07133e-06	1	kif26ba	0.164
4.57071e-11	0.844691	0.847	0.76	1.08504e-06	1	si:ch211-285f17.1	0.087
5.28801e-11	0.755037	0.876	0.858	1.25532e-06	1	pabpc4	0.018
6.34141e-11	0.554375	0.976	0.907	1.50539e-06	1	acta1b	0.069
6.49421e-11	0.961752	0.703	0.59	1.54166e-06	1	zfp36l1b	0.113
1.09754e-10	1.02071	0.574	0.343	2.60545e-06	1	nkx2.7	0.231
1.14067e-10	1.04422	0.636	0.499	2.70783e-06	1	prkg1b	0.137
1.31963e-10	0.639415	0.981	0.942	3.13267e-06	1	slc38a4	0.039
1.33759e-10	0.979151	0.636	0.463	3.1753e-06	1	pisd	0.173
1.45164e-10	0.641114	0.866	0.799	3.44605e-06	1	tdh	0.067
1.67747e-10	0.697406	0.914	0.868	3.98214e-06	1	hsp70.3	0.046
1.93661e-10	1.49588	0.268	0.101	4.59731e-06	1	ngfra	0.167
2.12971e-10	0.531896	0.895	0.605	5.05571e-06	1	kcnab2b	0.29
2.44983e-10	1.22184	0.435	0.252	5.81566e-06	1	shroom3	0.183
2.67344e-10	1.19677	0.33	0.153	6.34648e-06	1	nuak1a	0.177
2.95521e-10	1.17609	0.493	0.302	7.01536e-06	1	crhr1	0.191
3.7575e-10	0.922452	0.545	0.334	8.91992e-06	1	tbx2a	0.211
4.43212e-10	0.785167	0.799	0.782	1.05214e-05	1	nsa2	0.017
7.25249e-10	0.685082	0.866	0.741	1.72167e-05	1	crema	0.125
7.26165e-10	1.37492	0.407	0.194	1.72384e-05	1	chl1a	0.213
8.69232e-10	0.754096	0.689	0.557	2.06347e-05	1	grk4	0.132
1.00086e-09	0.535953	0.976	0.962	2.37594e-05	1	ralgps2	0.014
1.08022e-09	0.658301	0.794	0.616	2.56433e-05	1	col4a6	0.178
1.08575e-09	0.746871	0.923	0.81	2.57746e-05	1	hcn4	0.113
1.102e-09	0.638197	0.828	0.717	2.61604e-05	1	mycb	0.111
1.6316e-09	0.95972	0.44	0.233	3.87325e-05	1	rcan3	0.207
2.25803e-09	0.562634	0.933	0.931	5.36033e-05	1	sdc4	0.002
3.27411e-09	0.938944	0.498	0.305	7.77241e-05	1	meis2a	0.193
3.61273e-09	0.701409	0.856	0.787	8.57626e-05	1	h1-0	0.069
3.71777e-09	0.634929	0.823	0.722	8.82562e-05	1	cish	0.101
4.32125e-09	1.17577	0.445	0.271	0.000102582	1	rem1	0.174
4.40121e-09	0.659818	0.751	0.643	0.00010448	1	adprhl1	0.108
4.4248e-09	0.562322	0.852	0.755	0.00010504	1	tbc1d16	0.097
4.99011e-09	0.708243	0.861	0.828	0.00011846	1	cebpd	0.033
5.84108e-09	0.972659	0.593	0.489	0.000138662	1	mlycd	0.104
6.45178e-09	1.15649	0.421	0.256	0.000153159	1	tmem108	0.165
8.2919e-09	0.950867	0.531	0.329	0.000196841	1	rasgrp4	0.202
8.38141e-09	0.58964	0.833	0.724	0.000198966	1	tnrc18	0.109
1.12953e-08	0.553146	0.876	0.844	0.000268139	1	ccni	0.032
1.18082e-08	0.538325	0.866	0.782	0.000280315	1	lrrc10	0.084
1.93114e-08	0.618347	0.861	0.726	0.000458432	1	bag3	0.135
2.36104e-08	0.804241	0.641	0.491	0.000560488	1	dgkza	0.15
2.86944e-08	0.551131	0.909	0.774	0.000681177	1	pex5la	0.135
3.09542e-08	0.875054	0.541	0.408	0.000734822	1	trib3	0.133
4.13508e-08	0.571375	0.88	0.815	0.000981626	1	mgat4a	0.065
5.17475e-08	0.687168	0.684	0.551	0.00122843	1	si:ch211-212o1.2	0.133
5.18129e-08	0.943325	0.541	0.348	0.00122999	1	pcdh1b	0.193
6.81739e-08	0.688608	0.689	0.568	0.00161838	1	dap1b.1	0.121
7.29453e-08	1.10687	0.349	0.226	0.00173165	1	tmem54a	0.123
7.3137e-08	0.836669	0.66	0.479	0.0017362	1	pde3a	0.181
7.469e-08	0.954777	0.488	0.333	0.00177307	1	BCR	0.155
7.58292e-08	0.630702	0.766	0.623	0.00180011	1	si:dkey-79d12.5	0.143
1.043e-07	0.61478	0.789	0.732	0.00247597	1	eif4a1b	0.057
1.04508e-07	0.663267	0.99	0.988	0.00248091	1	slc25a5	0.002
1.08947e-07	0.720631	0.708	0.664	0.00258629	1	nop53	0.044
1.24579e-07	0.834301	0.474	0.352	0.00295738	1	calm1b	0.122
1.29713e-07	0.628812	0.813	0.744	0.00307926	1	tuba8l4	0.069
1.35767e-07	0.598593	0.77	0.683	0.00322298	1	syne2b	0.087
1.48356e-07	0.586739	0.78	0.612	0.00352181	1	fosl2	0.168
1.86673e-07	0.563353	0.856	0.708	0.00443144	1	angpt4	0.148
2.91567e-07	0.511995	0.904	0.852	0.0069215	1	twf2b	0.052
2.93564e-07	0.523513	0.876	0.839	0.0069689	1	zak	0.037
3.10284e-07	0.534847	0.823	0.72	0.00736583	1	myh14	0.103
3.29535e-07	0.650766	0.756	0.647	0.00782283	1	DAB2	0.109
4.42446e-07	0.563657	0.837	0.806	0.0105032	1	ckbb	0.031
4.48289e-07	0.652441	0.66	0.593	0.0106419	1	sec61a1	0.067
5.48188e-07	0.774524	0.531	0.383	0.0130134	1	amot	0.148
5.50478e-07	0.523645	0.833	0.743	0.0130678	1	slc4a7	0.09
5.92693e-07	0.718443	0.569	0.425	0.0140699	1	mgat1a	0.144
6.47149e-07	0.839905	0.407	0.264	0.0153627	1	LO016987.2	0.143
6.76952e-07	1.14443	0.258	0.12	0.0160702	1	hpca	0.138
6.83327e-07	0.5789	0.775	0.642	0.0162215	1	dennd4a	0.133
7.50542e-07	0.567654	0.804	0.75	0.0178171	1	mphosph8	0.054
8.21552e-07	0.848382	0.775	0.722	0.0195028	1	mob2a	0.053
8.22712e-07	0.92361	0.44	0.352	0.0195304	1	si:dkey-23i12.7	0.088
9.14817e-07	0.793008	0.545	0.391	0.0217168	1	hrc.1	0.154
9.37489e-07	0.536084	0.766	0.654	0.0222551	1	plekhg4	0.112
1.30689e-06	0.602766	0.675	0.528	0.0310243	1	jund	0.147
1.52436e-06	0.642479	0.746	0.695	0.0361867	1	rsl24d1	0.051
1.63692e-06	0.811883	0.632	0.539	0.0388588	1	irs2b	0.093
1.69221e-06	0.587564	0.833	0.772	0.0401714	1	dcaf6	0.061
1.84345e-06	0.980943	0.531	0.42	0.0437617	1	nmrk2	0.111
1.99424e-06	0.77886	0.574	0.439	0.0473412	1	usp2b	0.135
2.00376e-06	1.36182	0.287	0.153	0.0475671	1	myo3b	0.134
2.08102e-06	0.729361	0.478	0.266	0.0494013	1	LO018333.1	0.212
5.04547e-69	4.10689	0.88	0.084	1.19774e-64	2	cdo1	0.796
1.13087e-46	2.6244	0.96	0.458	2.68456e-42	2	krt8	0.502
3.51011e-46	3.2993	0.85	0.182	8.33266e-42	2	BRSK2	0.668
9.35432e-41	2.49556	0.93	0.254	2.22062e-36	2	ephb2b	0.676
8.54312e-37	1.7733	0.93	0.647	2.02805e-32	2	si:dkey-100n23.3	0.283
9.50733e-34	2.33009	0.84	0.366	2.25695e-29	2	tlcd2	0.474
2.25e-32	3.05303	0.73	0.137	5.34128e-28	2	ptprt	0.593
3.54597e-32	1.25369	0.97	0.848	8.41777e-28	2	ctsla	0.122
1.3106e-31	2.09737	0.97	0.616	3.11123e-27	2	macrod2	0.354
8.07166e-31	1.67721	0.95	0.603	1.91613e-26	2	alpi.1	0.347
1.79194e-30	2.34505	0.64	0.105	4.25387e-26	2	trhra	0.535
2.49173e-30	1.93799	0.88	0.421	5.91512e-26	2	foxo1a	0.459
1.65851e-29	1.89813	0.87	0.471	3.93713e-25	2	lonrf1	0.399
2.40766e-29	1.37485	0.97	0.816	5.71555e-25	2	lonrf1l	0.154
2.43694e-29	2.49109	0.59	0.118	5.78506e-25	2	hebp2	0.472
1.65061e-28	3.11994	0.7	0.153	3.91838e-24	2	krt18a.1	0.547
4.5237e-27	1.36466	0.94	0.663	1.07388e-22	2	tefa	0.277
1.22357e-26	1.40531	0.9	0.649	2.90463e-22	2	b2ml	0.251
9.40438e-26	2.16125	0.8	0.207	2.23251e-21	2	adamtsl3	0.593
9.46735e-26	2.03018	0.73	0.241	2.24745e-21	2	prxl2b	0.489
1.47827e-25	1.67928	0.92	0.46	3.50927e-21	2	si:ch211-225b11.1	0.46
3.75203e-25	0.825596	1	0.997	8.90695e-21	2	rbpms2b	0.003
7.65191e-25	1.25539	0.97	0.864	1.81649e-20	2	ubb	0.106
1.71702e-24	1.39728	0.97	0.679	4.07602e-20	2	brd2a	0.291
2.59414e-24	1.13849	1	0.947	6.15823e-20	2	hspb1	0.053
5.46808e-24	2.05326	0.71	0.23	1.29807e-19	2	lxn	0.48
6.8707e-24	1.56515	0.98	0.613	1.63104e-19	2	tenm3	0.367
1.71602e-23	2.73141	0.56	0.098	4.07365e-19	2	soul5	0.462
3.90431e-23	2.27066	0.58	0.156	9.26844e-19	2	slc27a6	0.424
1.06629e-22	2.51197	0.7	0.299	2.53126e-18	2	ncam2	0.401
1.14912e-22	2.1079	0.4	0.023	2.72789e-18	2	ptprt.1	0.377
2.52073e-22	1.26177	0.94	0.812	5.98397e-18	2	ucp2	0.128
1.17407e-21	2.2563	0.58	0.195	2.78714e-17	2	TSTD1	0.385
1.22642e-21	2.16559	0.52	0.088	2.91139e-17	2	si:dkeyp-123h10.2	0.432
1.52262e-21	1.27506	0.98	0.868	3.61454e-17	2	sdk2b	0.112
2.18383e-21	1.45723	0.95	0.812	5.1842e-17	2	ppdpfb	0.138
3.80052e-21	1.52147	0.96	0.608	9.02205e-17	2	caskin1	0.352
1.07346e-20	2.05305	0.56	0.114	2.54828e-16	2	hbae3	0.446
1.76806e-20	0.995394	0.99	0.915	4.1972e-16	2	mybpc3	0.075
2.70931e-20	1.83499	0.76	0.276	6.43163e-16	2	nfil3-6	0.484
3.71728e-20	1.19751	0.98	0.853	8.82444e-16	2	si:ch1073-440b2.1	0.127
4.53337e-20	2.27029	0.84	0.328	1.07618e-15	2	myh7l	0.512
4.54793e-20	2.36122	0.53	0.105	1.07963e-15	2	bsnb	0.425
8.71217e-20	2.53393	0.53	0.14	2.06818e-15	2	shank2b	0.39
8.96232e-20	1.90142	0.68	0.166	2.12756e-15	2	wnt2bb	0.514
8.99525e-20	1.73883	0.67	0.27	2.13538e-15	2	endouc	0.4
2.02476e-19	1.52192	0.89	0.682	4.80658e-15	2	oaz2b	0.208
9.47262e-19	1.13264	0.87	0.689	2.24871e-14	2	si:dkey-7j14.6	0.181
9.77828e-19	1.25052	0.94	0.76	2.32127e-14	2	ppp1r13l	0.18
1.1709e-18	1.02519	0.94	0.741	2.77959e-14	2	ralba	0.199
1.44664e-18	0.786491	1	0.962	3.43418e-14	2	alcama	0.038
1.57911e-18	1.88815	0.74	0.412	3.74865e-14	2	slc23a2	0.328
1.77046e-18	1.12023	0.99	0.919	4.2029e-14	2	per2	0.071
5.32638e-18	1.15739	0.84	0.652	1.26443e-13	2	tmem176l.1	0.188
8.34734e-18	1.18534	0.9	0.695	1.98157e-13	2	zfp36l2	0.205
9.53288e-18	0.969187	1	0.958	2.26301e-13	2	rgs6	0.042
1.09323e-17	2.04845	0.48	0.107	2.59522e-13	2	tuba8l3	0.373
1.49506e-17	1.33362	0.84	0.604	3.54912e-13	2	sparc	0.236
2.6902e-17	1.30254	0.89	0.668	6.38628e-13	2	mustn1b	0.222
3.26186e-17	1.81317	0.71	0.322	7.74334e-13	2	snap25b	0.388
4.0808e-17	1.60982	0.62	0.201	9.6874e-13	2	C11H1orf50	0.419
4.58814e-17	1.77841	0.55	0.169	1.08918e-12	2	rrbp1b	0.381
4.98232e-17	1.87369	0.34	0.038	1.18275e-12	2	cacng6b	0.302
7.25029e-17	1.80211	0.5	0.136	1.72115e-12	2	wdr76	0.364
7.57412e-17	1.8508	0.66	0.212	1.79802e-12	2	dkk1b	0.448
7.76707e-17	2.01519	0.63	0.162	1.84382e-12	2	lrp2a	0.468
1.23451e-16	1.2566	0.85	0.618	2.93061e-12	2	nupr1a	0.232
2.15675e-16	1.10009	0.87	0.614	5.1199e-12	2	synm	0.256
2.34466e-16	3.35503	0.29	0.023	5.56599e-12	2	ptgdsb.1	0.267
4.90422e-16	0.96292	1	0.938	1.16421e-11	2	selenow1	0.062
7.19866e-16	1.96663	0.59	0.14	1.70889e-11	2	glra1	0.45
8.52789e-16	1.5985	0.58	0.211	2.02444e-11	2	ctsba	0.369
1.12526e-15	1.36276	0.83	0.491	2.67126e-11	2	rad54l2	0.339
2.10728e-15	1.56386	0.67	0.189	5.00246e-11	2	kalrna	0.481
2.37777e-15	0.949215	0.88	0.71	5.64458e-11	2	gabarapa	0.17
2.58543e-15	0.74054	1	0.89	6.13754e-11	2	gsna	0.11
2.84364e-15	1.62713	0.8	0.449	6.75052e-11	2	loxl3b	0.351
3.57297e-15	1.18344	0.9	0.614	8.48187e-11	2	cpdp	0.286
3.89655e-15	0.745139	0.99	0.941	9.25003e-11	2	btg1	0.049
4.00345e-15	0.756428	0.97	0.803	9.50379e-11	2	rnf10	0.167
4.8783e-15	0.759556	0.97	0.89	1.15806e-10	2	UBB	0.08
8.84107e-15	1.73688	0.63	0.152	2.09878e-10	2	efnb3b	0.478
1.25257e-14	0.890098	0.95	0.908	2.97348e-10	2	ppdpfa	0.042
1.77187e-14	2.00863	0.31	0.036	4.20625e-10	2	dnah7	0.274
1.80022e-14	1.30115	0.81	0.445	4.27355e-10	2	cfap57	0.365
2.33504e-14	1.26655	0.86	0.639	5.54315e-10	2	roraa	0.221
2.43849e-14	1.45168	0.66	0.331	5.78873e-10	2	mid1ip1l	0.329
4.33696e-14	1.49342	0.55	0.16	1.02955e-09	2	mhc1zba	0.39
7.49857e-14	2.08545	0.34	0.078	1.78009e-09	2	si:dkey-104n9.1	0.262
8.5124e-14	1.5231	0.64	0.396	2.02076e-09	2	gstp1	0.244
9.39918e-14	1.34966	0.65	0.341	2.23127e-09	2	nfil3	0.309
9.53269e-14	1.76491	0.46	0.12	2.26297e-09	2	CABZ01074397.1	0.34
1.07085e-13	1.24341	0.82	0.559	2.54208e-09	2	selenop	0.261
1.08271e-13	0.819028	0.95	0.857	2.57024e-09	2	usp13	0.093
1.63921e-13	1.48662	0.64	0.27	3.89132e-09	2	pleca	0.37
1.64901e-13	1.58772	0.63	0.312	3.91459e-09	2	ampd3b	0.318
1.64914e-13	1.61381	0.35	0.035	3.91489e-09	2	nhsl1a	0.315
1.68107e-13	0.941551	0.89	0.678	3.99069e-09	2	eef2l2	0.212
1.85352e-13	1.34004	0.73	0.342	4.40007e-09	2	gli2a	0.388
2.38628e-13	2.17288	0.27	0.03	5.66478e-09	2	iqgap2	0.24
5.46225e-13	1.36226	0.69	0.288	1.29668e-08	2	adgrl3.1	0.402
5.88974e-13	1.66888	0.82	0.514	1.39816e-08	2	myh7	0.306
7.57729e-13	1.00402	0.82	0.488	1.79877e-08	2	hbp1	0.332
8.30116e-13	1.78787	0.48	0.113	1.97061e-08	2	MDFI	0.367
8.74354e-13	0.656982	0.98	0.89	2.07563e-08	2	oaz1a	0.09
8.9621e-13	1.72516	0.37	0.072	2.12751e-08	2	kcnma1a	0.298
1.12069e-12	1.49538	0.53	0.143	2.66042e-08	2	cpeb1b	0.387
1.14809e-12	1.31645	0.6	0.275	2.72546e-08	2	gcshb	0.325
1.32767e-12	0.961374	0.83	0.504	3.15175e-08	2	psap	0.326
2.0009e-12	1.34323	0.65	0.266	4.74995e-08	2	si:ch211-169p10.1	0.384
2.51828e-12	0.885247	0.91	0.671	5.97814e-08	2	si:ch211-260e23.9	0.239
2.54425e-12	0.586979	1	0.991	6.03979e-08	2	arvcfb	0.009
3.05257e-12	1.5611	0.53	0.192	7.2465e-08	2	txn	0.338
3.29384e-12	1.609	0.37	0.091	7.81925e-08	2	gatm	0.279
3.51436e-12	1.84416	0.45	0.114	8.34274e-08	2	nsmfb	0.336
3.59285e-12	1.35336	0.58	0.241	8.52907e-08	2	xpc	0.339
3.95497e-12	1.64405	0.45	0.101	9.3887e-08	2	robo2.1	0.349
4.00195e-12	0.686767	1	0.96	9.50023e-08	2	ptmab	0.04
4.34581e-12	1.34635	0.56	0.205	1.03165e-07	2	rorca	0.355
4.49871e-12	0.989977	0.77	0.5	1.06795e-07	2	map1lc3a	0.27
4.6661e-12	1.23455	0.57	0.175	1.10768e-07	2	rassf8b	0.395
4.96954e-12	1.17721	0.87	0.708	1.17972e-07	2	lgals2a	0.162
5.47396e-12	0.962691	0.86	0.658	1.29946e-07	2	efhd1	0.202
5.7507e-12	1.86465	0.5	0.145	1.36516e-07	2	large2	0.355
7.06473e-12	1.03534	0.79	0.516	1.6771e-07	2	fxyd6l	0.274
9.62795e-12	1.30236	0.71	0.379	2.28558e-07	2	pbx1a	0.331
1.06868e-11	1.33218	0.38	0.064	2.53694e-07	2	zgc:174863	0.316
1.15932e-11	1.64254	0.44	0.085	2.75211e-07	2	negr1	0.355
1.1713e-11	1.53683	0.43	0.098	2.78055e-07	2	bach1b	0.332
1.26329e-11	0.799063	1	0.932	2.99892e-07	2	tgfbr3	0.068
1.27725e-11	1.68872	0.29	0.033	3.03207e-07	2	rgs16	0.257
1.34112e-11	1.44883	0.35	0.066	3.1837e-07	2	gpx3	0.284
1.89651e-11	0.850605	0.93	0.847	4.50214e-07	2	cd9a	0.083
2.43696e-11	1.02071	0.76	0.493	5.7851e-07	2	map1lc3b	0.267
2.47016e-11	0.980033	0.81	0.474	5.86392e-07	2	cry-dash	0.336
3.03789e-11	0.997757	0.78	0.535	7.21165e-07	2	tbx2b	0.245
3.2618e-11	2.07765	0.28	0.053	7.74318e-07	2	tmem260	0.227
3.50387e-11	0.893414	0.85	0.626	8.31785e-07	2	gamt	0.224
4.39955e-11	0.934728	0.78	0.416	1.04441e-06	2	ube4b	0.364
4.49439e-11	1.46379	0.46	0.123	1.06692e-06	2	elovl1b	0.337
4.53641e-11	1.18655	0.8	0.428	1.0769e-06	2	rassf7a	0.372
5.30338e-11	0.723233	0.93	0.751	1.25897e-06	2	txlnba	0.179
5.41922e-11	1.39635	0.47	0.171	1.28647e-06	2	dcps	0.299
5.69464e-11	0.821251	0.93	0.595	1.35185e-06	2	angpt1	0.335
6.07723e-11	1.11337	0.75	0.406	1.44267e-06	2	si:dkey-18a10.3	0.344
6.66943e-11	1.21235	0.56	0.24	1.58326e-06	2	gnsa	0.32
6.68194e-11	0.955368	0.9	0.717	1.58623e-06	2	rap1gap2a	0.183
7.54925e-11	1.73441	0.28	0.043	1.79212e-06	2	cxcl14	0.237
7.58581e-11	1.70276	0.35	0.069	1.8008e-06	2	cybb	0.281
8.57254e-11	0.862792	0.84	0.581	2.03504e-06	2	kdm1a	0.259
9.91819e-11	0.906178	0.82	0.513	2.35448e-06	2	smox	0.307
1.19423e-10	0.86532	0.86	0.604	2.83499e-06	2	tspo	0.256
1.24758e-10	1.11169	0.6	0.29	2.96163e-06	2	mxi1	0.31
1.30804e-10	1.05314	0.73	0.436	3.10516e-06	2	apobec2a	0.294
1.33424e-10	1.18289	0.72	0.377	3.16735e-06	2	cited4a	0.343
1.45194e-10	1.18786	0.77	0.477	3.44677e-06	2	lrmda	0.293
1.55348e-10	0.812068	0.94	0.663	3.6878e-06	2	sdk1a	0.277
1.58023e-10	0.934008	0.86	0.608	3.75131e-06	2	abcc5	0.252
1.71966e-10	2.10152	0.33	0.111	4.0823e-06	2	sncga	0.219
1.82261e-10	1.01305	0.96	0.814	4.3267e-06	2	bcam	0.146
1.86526e-10	1.05422	0.76	0.368	4.42795e-06	2	vav2	0.392
1.90717e-10	0.830913	0.96	0.857	4.52743e-06	2	atxn1a	0.103
2.46619e-10	0.814348	0.94	0.749	5.8545e-06	2	cry3a	0.191
2.46936e-10	1.09514	0.68	0.405	5.86202e-06	2	dhrs12	0.275
2.73601e-10	1.52333	0.73	0.412	6.49502e-06	2	sema3aa	0.318
3.69463e-10	1.35939	0.52	0.188	8.77067e-06	2	ephx2	0.332
4.56045e-10	0.57978	0.97	0.883	1.0826e-05	2	ndrg4	0.087
4.99465e-10	1.13588	0.61	0.227	1.18568e-05	2	hephl1a	0.383
5.09672e-10	1.30869	0.36	0.084	1.20991e-05	2	bcl6aa	0.276
5.11324e-10	1.72371	0.37	0.071	1.21383e-05	2	nfatc4	0.299
5.80378e-10	1.23556	0.75	0.399	1.37776e-05	2	cacna2d2a	0.351
6.2729e-10	1.09954	0.62	0.254	1.48912e-05	2	si:dkey-286j15.1	0.366
6.81489e-10	0.829926	0.86	0.608	1.61779e-05	2	cd63	0.252
7.05056e-10	1.31594	0.34	0.061	1.67373e-05	2	si:ch211-214j24.14	0.279
7.11145e-10	1.1508	0.53	0.186	1.68819e-05	2	bcl6ab	0.344
7.19909e-10	1.25422	0.36	0.098	1.70899e-05	2	cmbl	0.262
7.54152e-10	0.884551	0.86	0.655	1.79028e-05	2	st8sia6	0.205
8.24309e-10	0.937903	0.73	0.406	1.95683e-05	2	rrm2b	0.324
9.45123e-10	1.31977	0.57	0.288	2.24363e-05	2	zcchc14	0.282
1.00695e-09	1.49665	0.47	0.104	2.39041e-05	2	flrt2	0.366
1.0105e-09	1.06772	0.63	0.309	2.39883e-05	2	creld1a	0.321
1.05164e-09	0.82712	0.8	0.536	2.4965e-05	2	ctsd	0.264
1.09498e-09	1.41711	0.57	0.199	2.59938e-05	2	whrna	0.371
1.20034e-09	1.35656	0.53	0.192	2.84948e-05	2	rps6ka1	0.338
1.20453e-09	1.34862	0.46	0.189	2.85944e-05	2	gpr155a	0.271
1.2242e-09	0.719609	0.94	0.87	2.90613e-05	2	calm1a	0.07
1.26464e-09	1.03276	0.61	0.329	3.00214e-05	2	tspan31	0.281
1.46692e-09	1.18273	0.38	0.084	3.48233e-05	2	ms4a17a.11	0.296
1.4684e-09	0.775037	0.88	0.637	3.48582e-05	2	ubap2b	0.243
1.51459e-09	1.20759	0.45	0.124	3.59548e-05	2	nupr1b	0.326
1.83411e-09	1.2782	0.31	0.071	4.354e-05	2	map9	0.239
2.13416e-09	1.4621	0.34	0.081	5.06627e-05	2	gpr22a	0.259
2.19123e-09	0.900297	0.81	0.384	5.20176e-05	2	AL954137.2	0.426
2.23428e-09	1.19353	0.7	0.444	5.30396e-05	2	ssbp2	0.256
2.44074e-09	1.20466	0.52	0.215	5.79407e-05	2	zgc:174888	0.305
2.53453e-09	1.16021	0.49	0.146	6.01673e-05	2	acsm3	0.344
2.56861e-09	1.10888	0.66	0.293	6.09763e-05	2	meis1a	0.367
2.67165e-09	1.43068	0.5	0.186	6.34223e-05	2	aak1a	0.314
2.84083e-09	0.810821	0.83	0.626	6.74385e-05	2	si:ch211-281l24.3	0.204
2.90087e-09	0.934943	0.77	0.416	6.88637e-05	2	cntfr	0.354
2.91036e-09	1.12974	0.26	0.027	6.90889e-05	2	zgc:158640	0.233
3.0549e-09	0.815403	0.81	0.546	7.25204e-05	2	ctsf	0.264
3.0698e-09	1.44598	0.36	0.097	7.2874e-05	2	hbbe1.1	0.263
3.09351e-09	0.754046	0.85	0.559	7.34368e-05	2	nfe2l2a	0.291
3.11315e-09	1.3633	0.51	0.199	7.3903e-05	2	gpc1b	0.311
3.25543e-09	0.869123	0.77	0.465	7.72808e-05	2	wls	0.305
3.2901e-09	0.645272	0.95	0.799	7.81036e-05	2	acadvl	0.151
3.69826e-09	0.873891	0.9	0.806	8.7793e-05	2	fthl27	0.094
3.94294e-09	0.956848	0.68	0.322	9.36013e-05	2	glulb	0.358
3.98762e-09	0.814984	0.86	0.759	9.46621e-05	2	ubc	0.101
4.27929e-09	0.946552	0.69	0.371	0.000101586	2	znf503	0.319
4.33735e-09	1.04894	0.69	0.314	0.000102964	2	rcan2	0.376
4.61171e-09	0.878507	0.9	0.795	0.000109477	2	nav3	0.105
4.77557e-09	1.4843	0.37	0.108	0.000113367	2	si:ch211-141e20.2	0.262
5.62129e-09	0.942125	0.71	0.465	0.000133444	2	crip3	0.245
5.62904e-09	0.786711	0.83	0.623	0.000133628	2	anxa6	0.207
5.7838e-09	1.28552	0.33	0.072	0.000137302	2	zgc:114181	0.258
5.82576e-09	0.852714	0.86	0.666	0.000138298	2	daam1b	0.194
6.21797e-09	1.17574	0.35	0.079	0.000147609	2	eml2	0.271
6.69528e-09	1.26411	0.44	0.158	0.000158939	2	gas1a	0.282
6.77239e-09	1.47388	0.32	0.098	0.00016077	2	b2m	0.222
7.0214e-09	1.10623	0.71	0.406	0.000166681	2	gli3	0.304
7.16671e-09	0.786684	0.79	0.536	0.000170131	2	nucb2a	0.254
7.17473e-09	1.05823	0.57	0.283	0.000170321	2	cd164	0.287
8.61984e-09	1.22601	0.46	0.162	0.000204626	2	prodhb	0.298
9.55955e-09	0.977343	0.58	0.263	0.000226934	2	isoc2	0.317
1.07566e-08	0.602288	0.98	0.853	0.00025535	2	plecb	0.127
1.0829e-08	0.643069	0.91	0.728	0.000257069	2	nt5c3a	0.182
1.08486e-08	1.00506	0.81	0.514	0.000257536	2	mylipa	0.296
1.08717e-08	0.858776	0.77	0.564	0.000258083	2	smdt1b	0.206
1.1967e-08	0.789422	0.8	0.588	0.000284086	2	zgc:92606	0.212
1.2533e-08	0.715106	0.82	0.572	0.00029752	2	arl6ip1	0.248
1.30682e-08	1.38444	0.5	0.197	0.000310226	2	ar	0.303
1.35271e-08	0.932514	0.71	0.464	0.000321119	2	ctdsp1	0.246
1.39134e-08	1.2495	0.26	0.03	0.000330289	2	snap23.2	0.23
1.55591e-08	0.723071	0.82	0.684	0.000369358	2	bzw1b	0.136
1.60061e-08	0.711479	0.87	0.61	0.000379969	2	stk35l	0.26
1.75974e-08	0.775022	0.86	0.543	0.000417744	2	txnipa	0.317
1.80193e-08	1.16779	0.43	0.133	0.000427761	2	mxd4	0.297
1.9157e-08	0.683466	0.89	0.757	0.000454769	2	serinc1	0.133
1.9297e-08	0.701923	0.84	0.669	0.000458092	2	bhlhe40	0.171
2.02893e-08	0.605225	0.96	0.772	0.000481647	2	slit3	0.188
2.13198e-08	0.904042	0.69	0.425	0.000506111	2	abhd4	0.265
2.30188e-08	0.853157	0.72	0.46	0.000546443	2	mkrn1	0.26
2.42721e-08	0.870431	0.8	0.527	0.000576196	2	xpr1b	0.273
2.99616e-08	1.31885	0.46	0.171	0.000711258	2	insig1	0.289
3.04913e-08	0.640928	1	0.948	0.000723833	2	tjp1b	0.052
3.07924e-08	1.49983	0.35	0.095	0.00073098	2	pdlim3a	0.255
3.14477e-08	0.846536	0.71	0.324	0.000746538	2	tnfrsf11a	0.386
3.43233e-08	0.951578	0.62	0.293	0.000814802	2	popdc3	0.327
3.75939e-08	0.938554	0.86	0.688	0.000892442	2	sgip1a	0.172
3.80162e-08	1.37717	0.46	0.158	0.000902466	2	gas2l1	0.302
3.84516e-08	0.760383	0.83	0.52	0.000912802	2	lrrfip2	0.31
3.9414e-08	1.08464	0.73	0.47	0.00093565	2	zgc:113054	0.26
4.00895e-08	1.01095	0.59	0.37	0.000951685	2	aldh9a1a.1	0.22
4.08747e-08	0.902816	0.67	0.412	0.000970324	2	smad3a	0.258
4.25183e-08	1.02054	0.59	0.211	0.00100934	2	wnt6b	0.379
4.37977e-08	1.17058	0.33	0.064	0.00103971	2	zgc:113208	0.266
4.41174e-08	0.795019	0.8	0.545	0.0010473	2	tnip1	0.255
4.43062e-08	1.35594	0.31	0.081	0.00105179	2	keap1a	0.229
4.75797e-08	1.28286	0.4	0.116	0.00112949	2	hectd2	0.284
4.76112e-08	0.846203	0.71	0.441	0.00113024	2	eif4e3	0.269
4.91395e-08	0.864356	0.72	0.397	0.00116652	2	mfn2	0.323
4.97197e-08	0.837065	0.72	0.445	0.0011803	2	appb	0.275
4.99543e-08	1.2052	0.44	0.117	0.00118587	2	adgra2	0.323
5.15018e-08	0.82945	0.72	0.526	0.0012226	2	capns1a	0.194
5.21246e-08	1.08222	0.6	0.355	0.00123739	2	ralgapb	0.245
5.32972e-08	1.0133	0.64	0.329	0.00126522	2	mbnl1	0.311
5.36071e-08	1.3925	0.32	0.059	0.00127258	2	twist1b	0.261
5.41623e-08	0.842373	0.67	0.319	0.00128576	2	slc37a2	0.351
5.95399e-08	0.561438	0.93	0.756	0.00141342	2	si:ch211-156j16.1	0.174
5.98244e-08	1.16252	0.45	0.202	0.00142017	2	ctsh	0.248
6.42795e-08	0.622227	0.96	0.789	0.00152593	2	bcas3	0.171
7.5023e-08	1.22952	0.4	0.117	0.00178097	2	C10H21orf91	0.283
7.82646e-08	0.544661	0.93	0.792	0.00185792	2	myh10	0.138
8.96084e-08	0.510737	0.96	0.902	0.00212721	2	hmgb1a	0.058
9.20643e-08	1.14653	0.43	0.146	0.00218551	2	ston2	0.284
9.58107e-08	0.717188	0.88	0.672	0.00227445	2	psme4a	0.208
9.65277e-08	0.689218	0.82	0.605	0.00229147	2	ENSDARG00000012458	0.215
1.02461e-07	1.11391	0.36	0.129	0.00243232	2	traf3ip1	0.231
1.04178e-07	0.699549	0.79	0.582	0.00247309	2	ndfip1	0.208
1.04179e-07	0.979735	0.61	0.338	0.0024731	2	bhlhe41	0.272
1.04339e-07	1.04255	0.48	0.16	0.0024769	2	slc40a1	0.32
1.04772e-07	0.844399	0.83	0.574	0.00248719	2	clic2	0.256
1.06325e-07	0.749907	0.82	0.523	0.00252405	2	sgcg	0.297
1.07788e-07	1.24059	0.3	0.066	0.00255878	2	si:dkey-83k24.5	0.234
1.26011e-07	1.4304	0.29	0.062	0.00299138	2	klhdc8b	0.228
1.27259e-07	1.22524	0.33	0.111	0.003021	2	cybrd1	0.219
1.34819e-07	0.757148	0.77	0.553	0.00320046	2	cst3	0.217
1.41077e-07	1.04522	0.6	0.296	0.00334902	2	crip2	0.304
1.53203e-07	0.903112	0.71	0.347	0.00363688	2	b3glcta	0.363
1.54437e-07	1.37287	0.27	0.055	0.00366619	2	tent5bb	0.215
1.65084e-07	0.693437	0.78	0.435	0.00391893	2	mmel1	0.345
1.71027e-07	1.1731	0.33	0.113	0.00406002	2	ift46	0.217
1.74474e-07	0.885194	0.63	0.316	0.00414183	2	tspan18b	0.314
1.76056e-07	0.95044	0.54	0.249	0.0041794	2	nfybb	0.291
1.77164e-07	0.587822	0.97	0.939	0.00420571	2	myo18ab	0.031
1.85716e-07	0.87807	0.58	0.327	0.00440872	2	rnaset2	0.253
1.93097e-07	0.621695	0.96	0.873	0.00458394	2	vaspb	0.087
2.09441e-07	0.97102	0.58	0.303	0.00497191	2	ly75	0.277
2.1869e-07	0.829866	0.73	0.49	0.00519148	2	ccnd1	0.24
2.23613e-07	0.954427	0.5	0.175	0.00530834	2	rasgef1bb	0.325
2.26083e-07	1.11785	0.34	0.082	0.00536698	2	hbbe1.3	0.258
2.36805e-07	0.610846	0.93	0.854	0.00562151	2	tspan7	0.076
2.46883e-07	0.842767	0.67	0.355	0.00586076	2	ginm1	0.315
2.47698e-07	0.740367	0.75	0.577	0.00588009	2	cdc42	0.173
2.58184e-07	1.26296	0.44	0.181	0.00612903	2	cdc42ep4b	0.259
2.66118e-07	1.06987	0.37	0.136	0.00631738	2	slc48a1a	0.234
2.83847e-07	1.13621	0.55	0.273	0.00673824	2	si:dkey-147f3.8	0.277
2.99688e-07	0.952747	0.55	0.221	0.0071143	2	slc43a2a	0.329
3.0008e-07	0.924748	0.46	0.175	0.00712361	2	nccrp1	0.285
3.01568e-07	0.99344	0.46	0.158	0.00715892	2	sirt4	0.302
3.03849e-07	1.46392	0.25	0.069	0.00721308	2	glula	0.181
3.19456e-07	0.739687	0.77	0.549	0.00758357	2	chchd3a	0.221
3.49458e-07	1.00431	0.75	0.496	0.00829578	2	sfmbt2	0.254
3.90181e-07	0.659148	0.84	0.643	0.00926252	2	acsl1b	0.197
3.92367e-07	1.29302	0.34	0.11	0.00931441	2	cadps2	0.23
4.01139e-07	0.887745	0.76	0.513	0.00952264	2	ccn1	0.247
4.07346e-07	0.811135	0.65	0.413	0.00966999	2	chmp2bb	0.237
4.18129e-07	1.0387	0.54	0.214	0.00992597	2	lrch4	0.326
4.48912e-07	1.0211	0.44	0.156	0.0106567	2	si:ch211-284f22.3	0.284
4.56753e-07	0.990413	0.65	0.431	0.0108429	2	ABCA7	0.219
4.62043e-07	1.03303	0.3	0.078	0.0109684	2	sc:d217	0.222
4.66578e-07	1.02255	0.51	0.227	0.0110761	2	slc25a32a	0.283
4.72518e-07	0.545322	0.93	0.681	0.0112171	2	foxp4	0.249
4.76676e-07	0.765252	0.72	0.445	0.0113158	2	cnot6a	0.275
4.87347e-07	0.902792	0.51	0.208	0.0115691	2	tmem176l.3a	0.302
5.23992e-07	0.939417	0.77	0.533	0.012439	2	adcy6a	0.237
5.2482e-07	1.11065	0.47	0.179	0.0124587	2	znf704	0.291
5.4137e-07	0.948641	0.7	0.41	0.0128516	2	snx17	0.29
5.52581e-07	0.546077	0.91	0.663	0.0131177	2	ctdsp2	0.247
5.61358e-07	0.95654	0.56	0.225	0.0133261	2	pcdh15b	0.335
5.7259e-07	0.770169	0.78	0.564	0.0135927	2	madd	0.216
5.86694e-07	1.05981	0.49	0.249	0.0139275	2	si:dkey-246g23.2	0.241
6.40306e-07	0.927474	0.58	0.347	0.0152002	2	zgc:56525	0.233
6.48573e-07	0.547536	0.94	0.851	0.0153965	2	sdcbp2	0.089
6.88511e-07	0.870478	0.7	0.426	0.0163446	2	msra	0.274
6.92512e-07	0.761078	0.71	0.497	0.0164396	2	si:dkey-28b4.7	0.213
7.06266e-07	1.01571	0.47	0.253	0.0167661	2	glud1a	0.217
7.1812e-07	0.843846	0.71	0.421	0.0170474	2	itsn2b	0.289
7.7885e-07	0.598282	0.87	0.647	0.0184891	2	csnk1da	0.223
7.92509e-07	0.80679	0.63	0.364	0.0188134	2	tax1bp3	0.266
8.2985e-07	0.925405	0.51	0.243	0.0196998	2	ip6k2a	0.267
8.7171e-07	0.854078	0.7	0.514	0.0206935	2	sesn1	0.186
8.94944e-07	1.02159	0.36	0.12	0.0212451	2	cdip1	0.24
9.05913e-07	0.608427	0.87	0.715	0.0215055	2	gabarapb	0.155
9.0671e-07	0.792689	0.77	0.575	0.0215244	2	dap1b.1	0.195
1.04628e-06	0.856508	0.52	0.262	0.0248376	2	nucb1	0.258
1.0506e-06	1.06618	0.42	0.178	0.0249403	2	gpcpd1	0.242
1.08041e-06	1.23367	0.39	0.132	0.0256478	2	s100a10b	0.258
1.08781e-06	0.894341	0.57	0.312	0.0258234	2	selenoj	0.258
1.27127e-06	0.659035	0.79	0.562	0.0301787	2	psmd3	0.228
1.27439e-06	0.82411	0.68	0.38	0.0302526	2	ARHGEF25	0.3
1.29113e-06	0.967905	0.43	0.169	0.0306502	2	mylipb	0.261
1.29119e-06	0.95965	0.52	0.269	0.0306516	2	deptor	0.251
1.33768e-06	0.950635	0.48	0.199	0.0317553	2	arl4ab	0.281
1.33803e-06	0.903711	0.56	0.273	0.0317635	2	abcc1	0.287
1.36179e-06	1.17151	0.33	0.097	0.0323276	2	si:ch73-280o22.2	0.233
1.39712e-06	1.11515	0.38	0.149	0.0331663	2	cdh5	0.231
1.43707e-06	0.915863	0.51	0.26	0.0341145	2	myorg	0.25
1.50498e-06	0.913132	0.58	0.316	0.0357267	2	lnpep	0.264
1.5267e-06	0.823452	0.59	0.275	0.0362423	2	galt	0.315
1.54626e-06	0.841259	0.68	0.395	0.0367067	2	SGMS1	0.285
1.63961e-06	1.09369	0.32	0.111	0.0389226	2	si:ch211-261n11.7	0.209
1.67311e-06	0.99512	0.52	0.267	0.0397179	2	parla	0.253
1.67591e-06	0.927541	0.48	0.221	0.0397844	2	ddb2	0.259
1.72597e-06	0.983636	0.39	0.129	0.0409729	2	ednrab	0.261
1.74181e-06	1.13512	0.4	0.14	0.0413488	2	zmp:0000000650	0.26
1.75859e-06	0.946858	0.47	0.211	0.0417471	2	bmp1a	0.259
1.76034e-06	0.897004	0.58	0.308	0.0417887	2	bahd1	0.272
1.85445e-06	1.12165	0.26	0.068	0.0440229	2	rab40b	0.192
1.85482e-06	0.904879	0.58	0.321	0.0440316	2	rorab	0.259
1.95015e-06	0.967559	0.27	0.088	0.0462946	2	cbr1l	0.182
2.02059e-06	1.05261	0.3	0.087	0.0479667	2	krt15	0.213
2.09215e-06	1.02373	0.71	0.384	0.0496655	2	kremen1	0.326
1.44135e-47	4.06882	0.805	0.162	3.42163e-43	3	thsd7ba	0.643
1.83318e-44	2.945	0.931	0.384	4.35179e-40	3	pvrl2l	0.547
1.56502e-41	1.39069	1	0.963	3.71521e-37	3	alcama	0.037
1.20022e-40	2.36166	0.943	0.329	2.84921e-36	3	hs3st3b1b	0.614
2.99937e-34	4.58682	0.471	0.035	7.12021e-30	3	fsta	0.436
4.11777e-33	2.47706	0.828	0.217	9.77518e-29	3	bmp5	0.611
6.03238e-33	2.44814	0.736	0.272	1.43203e-28	3	etv4	0.464
1.23724e-30	2.12275	0.897	0.427	2.93708e-26	3	mmel1	0.47
1.69034e-29	3.6525	0.471	0.072	4.01271e-25	3	tbx18	0.399
5.66869e-29	2.69479	0.736	0.122	1.34569e-24	3	large2	0.614
9.52871e-28	2.17517	0.862	0.299	2.26202e-23	3	rcan2	0.563
1.09296e-27	2.0449	0.908	0.396	2.59459e-23	3	dab2ipb	0.512
2.07577e-27	2.16666	0.885	0.47	4.92766e-23	3	bmp4	0.415
2.73232e-27	1.62619	0.954	0.623	6.48625e-23	3	tenm3	0.331
3.71314e-27	1.97464	0.931	0.403	8.81463e-23	3	cntfr	0.528
4.22927e-27	2.34879	0.678	0.116	1.00399e-22	3	efnb3a	0.562
3.91707e-26	1.84237	0.862	0.329	9.29873e-22	3	acvr1ba	0.533
3.96991e-26	2.56677	0.621	0.186	9.42416e-22	3	col4a1	0.435
4.16361e-26	2.0149	0.931	0.267	9.88399e-22	3	ephb2b	0.664
4.77471e-26	1.8636	0.92	0.624	1.13347e-21	3	smad6b	0.296
6.61155e-26	1.19094	0.977	0.895	1.56952e-21	3	gsna	0.082
1.30302e-25	1.79041	0.92	0.652	3.09325e-21	3	sorbs2a	0.268
2.17721e-25	1.30696	0.989	0.949	5.16848e-21	3	hspb1	0.04
1.16752e-24	2.1594	0.747	0.189	2.77158e-20	3	kalrna	0.558
3.72543e-24	1.24762	0.966	0.79	8.84381e-20	3	myh10	0.176
4.94226e-24	2.04989	0.77	0.355	1.17324e-19	3	bambia	0.415
5.38658e-24	2.35803	0.609	0.129	1.27872e-19	3	col14a1a	0.48
7.99426e-24	1.84206	0.862	0.386	1.89776e-19	3	AL954137.2	0.476
2.7257e-23	1.19856	0.977	0.874	6.47055e-19	3	casz1	0.103
7.22691e-23	1.61434	0.931	0.713	1.7156e-18	3	ldlrad4a	0.218
8.15549e-23	0.851891	1	0.969	1.93603e-18	3	ctnnb1	0.031
1.01948e-22	1.04335	0.989	0.945	2.42013e-18	3	desma	0.044
1.91246e-22	1.74918	0.943	0.777	4.54e-18	3	slit3	0.166
1.91582e-22	2.57798	0.54	0.075	4.54796e-18	3	lrch2	0.465
4.41143e-22	1.49876	0.954	0.681	1.04723e-17	3	aopep	0.273
1.95781e-21	1.21101	0.989	0.949	4.64765e-17	3	zfpm2a	0.04
2.42791e-21	1.56159	0.851	0.394	5.76361e-17	3	smad6a	0.457
4.55101e-21	2.09951	0.609	0.142	1.08037e-16	3	si:ch211-250c4.4	0.467
6.27106e-21	1.68823	0.885	0.609	1.48869e-16	3	zfpm1	0.276
3.52504e-20	1.96373	0.644	0.218	8.36809e-16	3	cdc42ep3	0.426
5.05837e-20	1.84554	0.782	0.44	1.20081e-15	3	rpusd4	0.342
6.70774e-20	1.28592	1	0.888	1.59235e-15	3	fndc3ba	0.112
1.02687e-19	1.43342	0.885	0.574	2.43768e-15	3	arhgef1b	0.311
1.59792e-19	1.81227	0.621	0.162	3.7933e-15	3	cx36.7	0.459
2.51663e-19	1.66605	0.793	0.338	5.97423e-15	3	nhsl1b	0.455
3.24373e-19	2.21268	0.471	0.068	7.70029e-15	3	mpped2a	0.403
5.1067e-19	1.36847	0.897	0.59	1.21228e-14	3	sgcd	0.307
5.16365e-19	2.56091	0.322	0.021	1.2258e-14	3	rai1	0.301
7.19024e-19	1.92074	0.805	0.434	1.70689e-14	3	aff2	0.371
1.03637e-18	2.47685	0.391	0.057	2.46024e-14	3	tmem196b	0.334
1.50589e-18	2.4907	0.655	0.304	3.57482e-14	3	acta2	0.351
2.96518e-18	2.69601	0.414	0.068	7.03904e-14	3	nhsl2	0.346
3.61539e-18	2.11942	0.586	0.174	8.58257e-14	3	prickle1b	0.412
4.88243e-18	1.98894	0.552	0.123	1.15904e-13	3	ulk4	0.429
8.14153e-18	1.9383	0.747	0.386	1.93272e-13	3	kremen1	0.361
2.32318e-17	2.34598	0.552	0.109	5.51499e-13	3	adgra2	0.443
2.59015e-17	2.19298	0.46	0.047	6.14875e-13	3	angptl2b	0.413
2.75167e-17	1.51495	0.805	0.438	6.53218e-13	3	frya	0.367
3.85114e-17	2.87833	0.701	0.355	9.14223e-13	3	myh7l	0.346
5.39282e-17	2.15376	0.54	0.138	1.2802e-12	3	si:ch211-1a19.3	0.402
7.16495e-17	1.90534	0.69	0.289	1.70089e-12	3	znf385b	0.401
7.78198e-17	1.85635	0.586	0.24	1.84736e-12	3	myot	0.346
1.18879e-16	2.11501	0.517	0.139	2.82207e-12	3	frem2b	0.378
1.7675e-16	1.63698	0.678	0.292	4.19586e-12	3	crip2	0.386
1.78996e-16	1.33788	0.897	0.475	4.24918e-12	3	krt8	0.422
3.7661e-16	1.08672	0.943	0.85	8.94035e-12	3	cux1a	0.093
4.71214e-16	1.56786	0.839	0.787	1.11861e-11	3	hcn2b	0.052
8.3035e-16	1.1466	0.92	0.767	1.97117e-11	3	cdon	0.153
8.35867e-16	1.94353	0.414	0.064	1.98426e-11	3	ldlrad4b	0.35
8.72326e-16	1.88509	0.563	0.248	2.07081e-11	3	col4a2	0.315
9.92052e-16	2.59646	0.276	0.03	2.35503e-11	3	hoxb3a	0.246
1.32466e-15	3.01012	0.287	0.028	3.14462e-11	3	neto1l	0.259
1.52736e-15	1.84623	0.77	0.399	3.62581e-11	3	celf4	0.371
2.52741e-15	2.35496	0.379	0.057	5.99982e-11	3	twist1b	0.322
2.85518e-15	1.28251	0.897	0.633	6.7779e-11	3	znf827	0.264
2.85881e-15	1.69715	0.724	0.326	6.78653e-11	3	tiam1b	0.398
3.26897e-15	1.81522	0.575	0.27	7.7602e-11	3	SRL	0.305
5.34275e-15	2.69193	0.379	0.084	1.26832e-10	3	phldb1b	0.295
8.96088e-15	1.26403	0.954	0.8	2.12722e-10	3	crim1	0.154
9.66111e-15	2.57868	0.379	0.05	2.29345e-10	3	ppfia4	0.329
1.08139e-14	1.52982	0.839	0.63	2.56712e-10	3	enah	0.209
1.20432e-14	1.35752	0.805	0.495	2.85894e-10	3	jarid2b	0.31
1.21779e-14	2.23137	0.322	0.057	2.89091e-10	3	cspg4	0.265
2.22004e-14	2.93265	0.276	0.043	5.27016e-10	3	tppp3	0.233
2.30031e-14	1.3678	0.77	0.421	5.4607e-10	3	ier5l	0.349
2.85233e-14	1.1668	0.885	0.548	6.77114e-10	3	tox2	0.337
4.28396e-14	1.8055	0.517	0.167	1.01697e-09	3	gpib	0.35
4.5848e-14	1.46779	0.747	0.406	1.08839e-09	3	rai14	0.341
4.6036e-14	1.82503	0.575	0.247	1.09285e-09	3	magi1b	0.328
5.95944e-14	0.689748	1	0.991	1.41471e-09	3	arvcfb	0.009
6.557e-14	1.6071	0.69	0.35	1.55657e-09	3	pdlim3b	0.34
6.6895e-14	1.0755	0.931	0.582	1.58802e-09	3	myo9aa	0.349
7.12832e-14	1.44804	0.598	0.271	1.69219e-09	3	rpl26	0.327
1.13502e-13	1.80329	0.609	0.323	2.69442e-09	3	rnf130	0.286
1.50869e-13	0.678221	0.989	0.967	3.58147e-09	3	msna	0.022
2.10164e-13	1.10735	0.874	0.672	4.98909e-09	3	zgc:100829	0.202
2.33497e-13	2.06464	0.437	0.085	5.54299e-09	3	nog2	0.352
2.89684e-13	1.78913	0.609	0.184	6.87681e-09	3	wnt2bb	0.425
3.85302e-13	2.1054	0.402	0.037	9.14668e-09	3	met	0.365
4.48723e-13	1.33648	0.667	0.309	1.06522e-08	3	fzd7a	0.358
8.20933e-13	1.74664	0.494	0.143	1.94881e-08	3	lmo4b	0.351
1.03269e-12	1.0758	0.897	0.623	2.45149e-08	3	gnai2a	0.274
1.33513e-12	1.58483	0.253	0.026	3.16946e-08	3	pdgfbb	0.227
1.50987e-12	1.29953	0.816	0.572	3.58427e-08	3	cdh11	0.244
1.96012e-12	1.68979	0.46	0.132	4.65312e-08	3	camk2n1a	0.328
2.78115e-12	2.15418	0.425	0.149	6.60218e-08	3	fgfr3	0.276
2.98466e-12	0.836534	0.954	0.84	7.08529e-08	3	akap13	0.114
3.0676e-12	0.738617	0.989	0.929	7.28218e-08	3	fat1a	0.06
3.37572e-12	1.50038	0.517	0.197	8.01363e-08	3	s100u	0.32
3.40441e-12	1.34751	0.724	0.457	8.08173e-08	3	ahnak	0.267
3.93671e-12	1.36914	0.632	0.343	9.34537e-08	3	cd99	0.289
5.09037e-12	2.20897	0.264	0.03	1.2084e-07	3	nrxn1a	0.234
5.28898e-12	2.43522	0.333	0.071	1.25555e-07	3	pcdh15a	0.262
6.01451e-12	2.05036	0.552	0.248	1.42779e-07	3	adamtsl3	0.304
6.79088e-12	2.0156	0.494	0.177	1.61209e-07	3	efnb3b	0.317
7.19255e-12	1.48979	0.46	0.125	1.70744e-07	3	ednrab	0.335
7.49008e-12	1.85407	0.644	0.353	1.77807e-07	3	fhod3b	0.291
7.65873e-12	1.46903	0.46	0.165	1.81811e-07	3	zgc:172270	0.295
8.06965e-12	1.52664	0.621	0.272	1.91565e-07	3	bcl11aa	0.349
8.50196e-12	1.55268	0.54	0.221	2.01828e-07	3	strbp	0.319
8.67486e-12	1.53992	0.747	0.406	2.05932e-07	3	cacna2d2a	0.341
1.06295e-11	1.46853	0.621	0.214	2.52334e-07	3	wnt6b	0.407
1.12921e-11	1.66898	0.621	0.252	2.68062e-07	3	numbl	0.369
1.20131e-11	1.50388	0.483	0.133	2.8518e-07	3	unc5c	0.35
1.30867e-11	0.659642	0.989	0.919	3.10665e-07	3	cd81a	0.07
1.41316e-11	2.37052	0.322	0.077	3.35469e-07	3	dab2ipa	0.245
2.3168e-11	1.9361	0.368	0.075	5.49985e-07	3	kcnn1b	0.293
2.68504e-11	0.961519	0.897	0.674	6.37403e-07	3	sdk1a	0.223
2.80275e-11	1.22558	0.69	0.413	6.65344e-07	3	smad7	0.277
3.1101e-11	0.83364	0.954	0.843	7.38306e-07	3	pkig	0.111
3.33921e-11	1.87807	0.747	0.529	7.92694e-07	3	myh7	0.218
3.36661e-11	1.24947	0.632	0.275	7.99199e-07	3	FP102018.1	0.357
3.43682e-11	1.26931	0.667	0.332	8.15868e-07	3	im:7151449	0.335
3.77602e-11	1.24252	0.793	0.566	8.96389e-07	3	arhgap12b	0.227
3.84022e-11	0.817201	0.966	0.882	9.11631e-07	3	rbms3	0.084
8.5761e-11	1.28491	0.621	0.278	2.03588e-06	3	dnmt3ab	0.343
1.10026e-10	1.00434	0.862	0.658	2.61192e-06	3	fhl1a	0.204
1.1578e-10	1.50559	0.494	0.216	2.7485e-06	3	bambib	0.278
1.17308e-10	0.948134	0.816	0.594	2.78478e-06	3	kdm6bb	0.222
1.19869e-10	0.965224	0.839	0.528	2.84557e-06	3	jph1b	0.311
1.34986e-10	1.28208	0.69	0.445	3.20444e-06	3	myl9a	0.245
1.71556e-10	1.27777	0.736	0.369	4.07257e-06	3	magi2a	0.367
1.80786e-10	1.06099	0.92	0.662	4.29169e-06	3	daam1b	0.258
1.87223e-10	1.74505	0.471	0.193	4.44449e-06	3	gab2	0.278
2.75297e-10	0.955923	0.839	0.633	6.53528e-06	3	s1pr2	0.206
2.98744e-10	1.07663	0.69	0.435	7.0919e-06	3	hmga2	0.255
3.67243e-10	0.889121	0.851	0.586	8.71799e-06	3	raly	0.265
3.83542e-10	1.17077	0.851	0.702	9.10489e-06	3	csrp3	0.149
3.83557e-10	2.09541	0.391	0.091	9.10526e-06	3	grid1b	0.3
3.96301e-10	1.54379	0.322	0.072	9.4078e-06	3	pdgfrl	0.25
4.2282e-10	1.02199	0.77	0.488	1.00373e-05	3	hand2	0.282
4.66708e-10	0.768433	0.908	0.77	1.10792e-05	3	mt-nd6	0.138
4.8024e-10	1.04457	0.77	0.465	1.14004e-05	3	cd151	0.305
5.15364e-10	1.01259	0.793	0.404	1.22342e-05	3	plxdc1	0.389
5.42592e-10	1.54989	0.575	0.248	1.28806e-05	3	fras1	0.327
5.76911e-10	1.22782	0.713	0.382	1.36953e-05	3	sipa1l2	0.331
7.06893e-10	1.43384	0.529	0.231	1.67809e-05	3	mmp15b	0.298
7.9858e-10	1.64036	0.379	0.113	1.89575e-05	3	zgc:66433	0.266
8.0878e-10	1.23732	0.736	0.461	1.91996e-05	3	bcar1	0.275
8.38048e-10	2.01706	0.448	0.22	1.98944e-05	3	pcdh7b	0.228
8.62477e-10	1.40359	0.632	0.302	2.04743e-05	3	adgrl3.1	0.33
1.04841e-09	1.62963	0.529	0.295	2.48882e-05	3	zbtb16a	0.234
1.09647e-09	1.40876	0.54	0.244	2.60292e-05	3	rgl1	0.296
1.2238e-09	1.25409	0.632	0.404	2.90519e-05	3	esrrga	0.228
1.47909e-09	0.856712	0.954	0.824	3.51121e-05	3	sema6e	0.13
1.87522e-09	0.537726	0.989	0.911	4.45157e-05	3	aplp2	0.078
1.87713e-09	0.912735	0.885	0.617	4.45613e-05	3	alpi.1	0.268
1.88722e-09	1.88705	0.345	0.105	4.48007e-05	3	cbfb	0.24
1.9049e-09	1.23416	0.828	0.801	4.52204e-05	3	actc1a	0.027
2.28489e-09	0.687687	1	0.983	5.42411e-05	3	pcbp4	0.017
2.73424e-09	1.38029	0.644	0.301	6.49082e-05	3	efna3b	0.343
3.06055e-09	0.825245	0.92	0.813	7.26544e-05	3	qki2	0.107
3.10997e-09	1.44658	0.586	0.362	7.38277e-05	3	ism1	0.224
3.29691e-09	1.24062	0.69	0.414	7.82654e-05	3	gli3	0.276
4.03631e-09	1.5006	0.46	0.193	9.5818e-05	3	krt18a.1	0.267
4.21651e-09	1.52583	0.356	0.096	0.000100096	3	rpz5	0.26
4.72767e-09	0.810731	0.874	0.618	0.00011223	3	synm	0.256
5.37878e-09	1.25861	0.598	0.299	0.000127687	3	fgfr4	0.299
5.82086e-09	0.806481	0.885	0.726	0.000138181	3	pip5k1bb	0.159
6.26339e-09	1.21076	0.678	0.438	0.000148687	3	epha7	0.24
6.57095e-09	0.620771	0.966	0.857	0.000155988	3	plecb	0.109
6.80036e-09	1.26593	0.644	0.357	0.000161434	3	pdgfra	0.287
8.48275e-09	1.51185	0.414	0.172	0.000201372	3	wscd2	0.242
9.80797e-09	0.985206	0.805	0.587	0.000232831	3	zfhx3	0.218
1.00545e-08	0.757486	0.954	0.715	0.000238685	3	pard3bb	0.239
1.00615e-08	0.621603	0.989	0.881	0.000238849	3	jmjd1cb	0.108
1.01272e-08	1.42454	0.529	0.291	0.000240409	3	trps1	0.238
1.02114e-08	1.41539	0.586	0.355	0.000242408	3	erbb4b	0.231
1.10402e-08	0.869638	0.816	0.601	0.000262083	3	arhgef12b	0.215
1.14298e-08	0.921041	0.805	0.499	0.000271332	3	ryk	0.306
1.3305e-08	1.76681	0.31	0.092	0.000315847	3	coro1cb	0.218
1.34996e-08	1.41146	0.586	0.321	0.000320467	3	adam12	0.265
1.35285e-08	1.13374	0.598	0.325	0.000321154	3	gys1	0.273
1.43245e-08	0.960872	0.701	0.445	0.000340049	3	apobec2a	0.256
1.46183e-08	1.55799	0.287	0.058	0.000347023	3	kansl1l	0.229
1.82243e-08	2.10574	0.253	0.041	0.000432626	3	bmper	0.212
1.84267e-08	1.07836	0.69	0.366	0.000437432	3	tgfb3	0.324
1.9063e-08	0.711233	0.874	0.748	0.000452537	3	pgam1a	0.126
2.06609e-08	0.891034	0.759	0.488	0.000490469	3	mcc	0.271
2.12539e-08	1.38595	0.494	0.226	0.000504546	3	eml1	0.268
2.24064e-08	0.649755	1	0.986	0.000531905	3	mef2aa	0.014
2.49376e-08	1.46024	0.402	0.126	0.000591995	3	pappab	0.276
2.54581e-08	1.45938	0.322	0.087	0.000604349	3	mylkb	0.235
2.62564e-08	1.09983	0.598	0.292	0.000623301	3	hif1aa	0.306
2.74447e-08	1.18464	0.287	0.102	0.000651509	3	ndufb11	0.185
2.75455e-08	1.36519	0.391	0.16	0.000653903	3	boc	0.231
2.89453e-08	0.721719	0.851	0.718	0.000687133	3	ralgapa1	0.133
3.06286e-08	1.70355	0.529	0.428	0.000727092	3	actc1a.1	0.101
3.13678e-08	1.14151	0.494	0.167	0.00074464	3	itga9	0.327
3.25785e-08	1.06932	0.678	0.367	0.00077338	3	tspan7b	0.311
3.32478e-08	1.63657	0.448	0.243	0.000789269	3	lhfpl3	0.205
3.40328e-08	0.823998	0.793	0.525	0.000807905	3	gng13b	0.268
3.43036e-08	1.61642	0.322	0.078	0.000814333	3	nrg3b	0.244
3.57728e-08	0.957032	0.747	0.538	0.00084921	3	sgcg	0.209
4.3201e-08	1.06697	0.77	0.586	0.00102555	3	junbb	0.184
4.72005e-08	0.850968	0.793	0.6	0.00112049	3	fkbp1b	0.193
4.83241e-08	1.96182	0.345	0.204	0.00114717	3	megf6a	0.141
5.46761e-08	1.55434	0.253	0.035	0.00129796	3	isl1	0.218
5.49818e-08	1.32516	0.253	0.048	0.00130521	3	rgs19	0.205
5.52374e-08	0.616484	0.954	0.82	0.00131128	3	usp28	0.134
5.8782e-08	0.799199	0.874	0.688	0.00139542	3	dlg3	0.186
6.07682e-08	0.832947	0.874	0.701	0.00144258	3	si:ch211-200p22.4	0.173
6.11557e-08	1.01534	0.609	0.353	0.00145177	3	calr	0.256
6.47972e-08	1.13141	0.667	0.352	0.00153822	3	plce1	0.315
6.68204e-08	1.17398	0.517	0.199	0.00158625	3	samd4a	0.318
6.98202e-08	1.10172	0.506	0.218	0.00165746	3	plxnb2a.1	0.288
7.11735e-08	1.16289	0.575	0.295	0.00168959	3	skila	0.28
7.43315e-08	1.09696	0.517	0.193	0.00176455	3	atoh8	0.324
8.14903e-08	1.32127	0.322	0.077	0.0019345	3	BX323087.1	0.245
8.80402e-08	0.88391	0.805	0.512	0.00208999	3	foxp1b	0.293
9.09395e-08	0.896216	0.724	0.479	0.00215881	3	map7d1b	0.245
9.47793e-08	1.61887	0.368	0.094	0.00224997	3	gstm.3	0.274
1.02395e-07	1.16768	0.586	0.379	0.00243076	3	fut8a	0.207
1.06774e-07	1.04824	0.69	0.462	0.00253471	3	dynll1	0.228
1.20152e-07	1.19607	0.506	0.214	0.0028523	3	pmepa1	0.292
1.41724e-07	1.49194	0.471	0.21	0.00336438	3	gpc1b	0.261
1.45651e-07	1.25271	0.563	0.346	0.00345762	3	foxn3	0.217
1.90213e-07	0.91173	0.655	0.338	0.00451547	3	tnfrsf11a	0.317
1.92383e-07	1.15436	0.414	0.196	0.00456699	3	CABZ01102240.1	0.218
1.95464e-07	0.690667	0.874	0.689	0.00464013	3	rasgef1ba	0.185
1.9699e-07	1.57878	0.276	0.082	0.00467634	3	cnn1b	0.194
2.20892e-07	0.639363	0.954	0.752	0.00524375	3	casq2	0.202
2.28489e-07	0.949063	0.759	0.58	0.00542411	3	her6	0.179
2.64457e-07	1.46917	0.356	0.091	0.00627796	3	sv2ca	0.265
2.66658e-07	1.52614	0.299	0.078	0.00633019	3	epha4b	0.221
2.79318e-07	1.19085	0.391	0.099	0.00663073	3	tmem255a	0.292
2.98476e-07	0.616091	1	0.996	0.00708551	3	tmsb4x	0.004
3.34294e-07	1.2552	0.425	0.167	0.00793582	3	gas2l1	0.258
3.42671e-07	0.57	0.943	0.895	0.00813468	3	dag1	0.048
3.68061e-07	0.640795	0.92	0.858	0.0087374	3	plpp3	0.062
4.6581e-07	0.674683	0.92	0.765	0.0110579	3	zmiz1a	0.155
5.082e-07	0.513567	0.977	0.93	0.0120642	3	ctnna1	0.047
5.27048e-07	1.19605	0.287	0.077	0.0125116	3	spegb	0.21
5.38315e-07	0.668232	0.966	0.862	0.012779	3	spega	0.104
5.58501e-07	0.857174	0.667	0.37	0.0132583	3	pde7a	0.297
5.69165e-07	1.02872	0.609	0.343	0.0135114	3	rsu1	0.266
6.10097e-07	0.798468	0.793	0.532	0.0144831	3	adcy5	0.261
6.125e-07	0.963379	0.632	0.362	0.0145401	3	gli2a	0.27
6.14754e-07	0.736303	0.828	0.671	0.0145937	3	gng2	0.157
6.36381e-07	0.791176	0.759	0.574	0.015107	3	tnika	0.185
6.45723e-07	1.5586	0.276	0.071	0.0153288	3	frem1a	0.205
6.46794e-07	1.00114	0.621	0.311	0.0153542	3	atp1b3b	0.31
6.52523e-07	1.02638	0.644	0.416	0.0154902	3	ephb4a	0.228
6.53334e-07	0.548256	0.966	0.867	0.0155095	3	palm1b	0.099
6.54938e-07	1.4568	0.253	0.064	0.0155476	3	dbn1	0.189
7.5771e-07	0.93618	0.655	0.348	0.0179873	3	robo1	0.307
8.07901e-07	1.22761	0.264	0.094	0.0191788	3	p3h1	0.17
8.33816e-07	0.507176	0.977	0.939	0.0197939	3	ldb3b	0.038
8.45455e-07	1.13542	0.598	0.319	0.0200703	3	zfhx4	0.279
8.99988e-07	0.689818	0.908	0.806	0.0213648	3	ank2b	0.102
9.04064e-07	1.18556	0.368	0.163	0.0214616	3	tubb6	0.205
9.31009e-07	0.779628	0.701	0.374	0.0221012	3	dachc	0.327
9.58426e-07	1.0484	0.46	0.26	0.0227521	3	pdia6	0.2
1.04505e-06	0.971527	0.563	0.291	0.0248085	3	ATE1	0.272
1.13257e-06	1.44876	0.264	0.057	0.026886	3	trim2a	0.207
1.14696e-06	1.26134	0.264	0.079	0.0272277	3	ccdc9b	0.185
1.19217e-06	1.20273	0.287	0.108	0.0283009	3	selenon	0.179
1.22432e-06	0.824391	0.747	0.464	0.0290642	3	ctdsp1	0.283
1.30613e-06	0.721351	0.828	0.593	0.0310063	3	hsp70.1	0.235
1.5021e-06	1.61714	0.46	0.23	0.0356583	3	LRRTM4.1	0.23
1.50312e-06	1.04241	0.46	0.183	0.0356826	3	adgrl2a	0.277
1.53117e-06	1.05767	0.448	0.132	0.0363485	3	znf536	0.316
1.53644e-06	1.04868	0.402	0.136	0.0364736	3	ftr82	0.266
1.56619e-06	1.17066	0.517	0.252	0.0371797	3	si:ch211-218g4.2	0.265
1.72565e-06	1.01307	0.471	0.231	0.0409652	3	nfkbiab	0.24
1.85972e-06	0.577036	0.885	0.709	0.0441478	3	lgals2a	0.176
1.93076e-06	1.16537	0.483	0.275	0.0458343	3	obsl1a	0.208
1.93185e-06	1.12541	0.333	0.113	0.0458602	3	chrnb1	0.22
1.93226e-06	0.839736	0.678	0.465	0.0458698	3	prickle2b	0.213
1.95486e-06	0.583172	0.931	0.857	0.0464065	3	zeb1b	0.074
1.99349e-06	0.782508	0.862	0.691	0.0473235	3	sox6	0.171
2.03993e-06	1.39767	0.264	0.068	0.048426	3	cavin1b	0.196
1.24432e-33	2.04837	0.927	0.754	2.95389e-29	4	cox6b1	0.173
1.99252e-31	1.90889	0.939	0.538	4.73004e-27	4	ndufa4	0.401
1.14001e-30	1.39195	1	0.976	2.70626e-26	4	nppa	0.024
7.83103e-27	1.37301	1	0.911	1.85901e-22	4	ckma	0.089
1.01734e-25	1.23615	0.963	0.839	2.41505e-21	4	cox6c	0.124
8.68973e-25	1.05045	1	0.99	2.06286e-20	4	gapdh	0.01
1.36552e-24	2.4242	0.659	0.231	3.2416e-20	4	cox5b2	0.428
1.43562e-24	1.18203	1	0.892	3.40801e-20	4	aldoaa	0.108
1.9867e-24	1.08174	0.988	0.917	4.71623e-20	4	ldha	0.071
5.47515e-22	1.2856	0.939	0.741	1.29975e-17	4	pgam1a	0.198
6.10837e-22	0.89185	1	0.896	1.45006e-17	4	uqcrb	0.104
3.5848e-21	3.34182	0.415	0.031	8.50996e-17	4	tph1a	0.384
4.87223e-20	2.07049	0.878	0.631	1.15662e-15	4	mCherry	0.247
3.7226e-19	1.45044	0.939	0.823	8.83708e-15	4	atp5mc1	0.116
3.47387e-18	1.05078	0.951	0.827	8.24662e-14	4	uqcrq	0.124
5.4388e-18	0.827541	1	0.985	1.29112e-13	4	tnnc1a	0.015
3.9596e-17	1.12151	0.902	0.825	9.3997e-13	4	atp5md	0.077
4.01901e-17	1.00302	1	0.908	9.54072e-13	4	atp5pd	0.092
6.65795e-16	0.908691	0.976	0.89	1.58053e-11	4	cox7c	0.086
6.85382e-16	1.55964	0.854	0.489	1.62703e-11	4	CABZ01080568.1	0.365
7.08656e-16	1.92975	0.671	0.275	1.68228e-11	4	aldocb	0.396
7.35716e-15	1.45384	0.902	0.708	1.74652e-10	4	lgals2a	0.194
1.20665e-14	0.93816	0.951	0.877	2.86447e-10	4	zgc:193541	0.074
1.2558e-14	0.934292	0.927	0.846	2.98114e-10	4	atp5mf	0.081
1.40487e-14	1.10113	0.89	0.648	3.33501e-10	4	sdhc	0.242
1.51821e-14	0.817214	0.963	0.901	3.60408e-10	4	atp5f1e	0.062
1.78621e-14	1.26615	0.854	0.608	4.24028e-10	4	cox4i1l	0.246
1.87447e-14	0.929688	0.963	0.901	4.4498e-10	4	atp5meb	0.062
2.5652e-14	1.13193	0.927	0.623	6.08952e-10	4	gamt	0.304
3.28122e-14	1.6367	0.585	0.189	7.78928e-10	4	riok2	0.396
6.16115e-14	0.865735	0.963	0.924	1.4626e-09	4	atp5l	0.039
6.40503e-14	0.926286	0.988	0.93	1.52049e-09	4	rpl12	0.058
7.04888e-14	1.30986	0.732	0.351	1.67333e-09	4	atp5mea	0.381
1.01728e-13	1.00551	1	0.952	2.41493e-09	4	nppb	0.048
1.19474e-13	1.6412	0.585	0.169	2.8362e-09	4	sult1st1	0.416
1.40015e-13	0.803048	1	0.985	3.32383e-09	4	cmlc1	0.015
1.4988e-13	0.988985	0.963	0.786	3.558e-09	4	actc1a	0.177
1.61305e-13	1.0109	1	0.996	3.82921e-09	4	myl7	0.004
2.08847e-13	0.720757	0.988	0.9	4.95781e-09	4	ccng1	0.088
4.54469e-13	1.10364	0.963	0.861	1.07886e-08	4	cycsb	0.102
4.67007e-13	1.13031	0.878	0.79	1.10863e-08	4	cox7a2a	0.088
6.29722e-13	0.882895	0.902	0.727	1.4949e-08	4	ndufa1	0.175
7.39831e-13	0.813197	0.988	0.923	1.75628e-08	4	eno3	0.065
8.52143e-13	0.885275	0.939	0.821	2.0229e-08	4	atp5pf	0.118
1.04063e-12	1.01616	0.902	0.775	2.47036e-08	4	uqcrh	0.127
1.10595e-12	0.735251	1	0.935	2.62542e-08	4	atp5f1b	0.065
1.16732e-12	1.23894	0.756	0.397	2.7711e-08	4	plod1a	0.359
3.03025e-12	0.609625	1	0.989	7.19352e-08	4	myh6	0.011
3.03454e-12	1.04557	0.866	0.489	7.2037e-08	4	ndufv3	0.377
3.42197e-12	0.901891	0.963	0.883	8.12342e-08	4	cox8a	0.08
3.63188e-12	0.88625	0.951	0.841	8.62173e-08	4	atp5f1d	0.11
4.02546e-12	0.931898	0.902	0.687	9.55603e-08	4	ndufab1a	0.215
5.13161e-12	0.818912	0.963	0.835	1.21819e-07	4	pygmb	0.128
6.70923e-12	1.83744	0.598	0.221	1.5927e-07	4	ACTC1	0.377
6.82244e-12	0.934565	0.939	0.765	1.61958e-07	4	tpi1b	0.174
6.9505e-12	1.3771	0.683	0.323	1.64998e-07	4	pfkmb	0.36
1.28575e-11	0.878907	0.915	0.655	3.05224e-07	4	ndufa2	0.26
1.73952e-11	0.809043	0.976	0.907	4.12944e-07	4	COX5B.1	0.069
1.79989e-11	0.76938	0.951	0.897	4.27275e-07	4	cox7b	0.054
2.97397e-11	0.759582	0.951	0.779	7.05992e-07	4	ndufa6	0.172
3.08861e-11	0.889027	0.878	0.658	7.33205e-07	4	ndufb6	0.22
3.48761e-11	0.699299	0.963	0.923	8.27925e-07	4	eno1a	0.04
4.04995e-11	0.654407	0.976	0.932	9.61418e-07	4	atp5fa1	0.044
1.03751e-10	1.09301	0.768	0.47	2.46296e-06	4	hacd2	0.298
1.09136e-10	1.03404	0.817	0.559	2.59078e-06	4	ak1	0.258
1.40862e-10	0.913458	0.854	0.623	3.34393e-06	4	ndufa3	0.231
1.51284e-10	0.728816	0.976	0.783	3.59134e-06	4	cox17	0.193
1.90283e-10	0.986293	0.866	0.641	4.51712e-06	4	gapdhs	0.225
1.96705e-10	0.764952	0.915	0.792	4.66957e-06	4	mpc1	0.123
2.59973e-10	0.948614	0.817	0.52	6.1715e-06	4	uqcc2	0.297
2.73935e-10	0.797791	0.976	0.82	6.50294e-06	4	lonrf1l	0.156
2.78508e-10	1.05894	0.756	0.366	6.6115e-06	4	sri	0.39
3.31677e-10	1.64143	0.354	0.089	7.87368e-06	4	uchl1	0.265
3.88896e-10	0.870258	0.878	0.697	9.232e-06	4	ndufb10	0.181
4.82919e-10	1.14169	0.72	0.399	1.1464e-05	4	pik3ip1	0.321
8.22888e-10	0.501001	0.963	0.67	1.95345e-05	4	si:ch211-270g19.5	0.293
8.48465e-10	0.7991	0.927	0.699	2.01417e-05	4	ndufa11	0.228
1.33959e-09	1.26407	0.793	0.487	3.18005e-05	4	fhl2b	0.306
1.45395e-09	1.28047	0.793	0.563	3.45153e-05	4	hsp90aa1.1	0.23
1.46206e-09	0.753859	0.927	0.852	3.47078e-05	4	uqcr10	0.075
1.97386e-09	0.65097	0.963	0.921	4.68574e-05	4	rpl38	0.042
2.12179e-09	0.893666	0.976	0.949	5.03692e-05	4	hsp70l	0.027
2.31615e-09	0.728682	0.927	0.923	5.49831e-05	4	ndufa4l	0.004
2.51582e-09	0.668742	0.976	0.925	5.97229e-05	4	cox6b2	0.051
2.83151e-09	0.592522	1	0.896	6.72172e-05	4	cox4i1	0.104
2.87755e-09	0.6743	0.939	0.792	6.83102e-05	4	ndufa5	0.147
2.99587e-09	0.604695	0.988	0.866	7.1119e-05	4	calm1a	0.122
3.6526e-09	1.26206	0.488	0.185	8.67091e-05	4	sqor	0.303
3.88018e-09	0.690762	0.939	0.848	9.21116e-05	4	atp5mc3a	0.091
5.10843e-09	1.46632	0.451	0.123	0.000121269	4	soul5	0.328
5.66212e-09	0.68978	0.939	0.772	0.000134413	4	suclg1	0.167
5.75304e-09	0.847747	0.878	0.8	0.000136571	4	cox5ab	0.078
6.26185e-09	0.749324	0.915	0.803	0.00014865	4	ckbb	0.112
7.05336e-09	1.73397	0.28	0.063	0.00016744	4	tnni4a	0.217
8.03683e-09	0.846892	0.915	0.801	0.000190786	4	mybphb	0.114
9.81829e-09	0.764775	0.878	0.693	0.000233076	4	ndufb4	0.185
1.00557e-08	1.38421	0.476	0.17	0.000238711	4	mylipb	0.306
1.09584e-08	0.938793	0.768	0.569	0.000260142	4	smdt1b	0.199
1.14697e-08	0.638464	0.951	0.732	0.000272278	4	ndufs7	0.219
1.16805e-08	0.745302	0.963	0.883	0.000277284	4	unc45b	0.08
1.74921e-08	0.857004	0.793	0.527	0.000415246	4	mycbp	0.266
1.81028e-08	0.960829	0.854	0.592	0.000429743	4	hsp70.1	0.262
2.48102e-08	0.771582	0.854	0.661	0.00058897	4	cox7a2l	0.193
2.78629e-08	0.698231	0.951	0.825	0.000661438	4	myl12.1	0.126
3.13164e-08	0.808487	0.878	0.638	0.00074342	4	sub1b	0.24
3.31667e-08	1.46666	0.427	0.134	0.000787345	4	selenom	0.293
3.58185e-08	0.627751	0.939	0.777	0.000850295	4	ywhaba	0.162
3.69925e-08	0.613545	0.915	0.765	0.000878165	4	ndufs5	0.15
3.7336e-08	0.6188	0.951	0.921	0.000886319	4	vdac2	0.03
3.75715e-08	0.768288	0.878	0.677	0.00089191	4	ndufb5	0.201
3.96841e-08	0.815829	0.878	0.811	0.00094206	4	cox6a1	0.067
4.06261e-08	0.646123	0.951	0.883	0.000964422	4	atp5pb	0.068
4.74709e-08	0.613208	0.915	0.706	0.00112691	4	ndufs6	0.209
5.4813e-08	0.736766	0.866	0.723	0.00130121	4	prdx2	0.143
6.05252e-08	0.953091	0.707	0.385	0.00143681	4	ost4	0.322
6.22606e-08	1.27391	0.634	0.361	0.001478	4	tcima	0.273
6.23847e-08	0.511754	0.988	0.955	0.00148095	4	rpl37.1	0.033
7.01491e-08	0.775667	0.829	0.623	0.00166527	4	glrx5	0.206
7.0343e-08	0.78062	0.89	0.731	0.00166987	4	atp5f1c	0.159
7.11702e-08	0.757329	0.854	0.718	0.00168951	4	ndufb7	0.136
7.39633e-08	0.580778	0.976	0.845	0.00175582	4	atp5po	0.131
8.41681e-08	0.778471	0.829	0.576	0.00199807	4	si:ch211-235e9.6	0.253
9.05256e-08	0.73643	0.854	0.69	0.00214899	4	micos10	0.164
9.5313e-08	0.916245	0.683	0.383	0.00226263	4	fxr1	0.3
9.75083e-08	0.621986	0.976	0.925	0.00231475	4	rps21	0.051
1.03387e-07	0.785185	0.915	0.67	0.00245429	4	mustn1b	0.245
1.23874e-07	0.810088	0.793	0.499	0.00294065	4	tmem14ca	0.294
1.27608e-07	0.824097	0.732	0.517	0.0030293	4	NDUFB1	0.215
1.2885e-07	0.791232	0.829	0.638	0.00305878	4	tomm5	0.191
1.35401e-07	0.607123	0.915	0.666	0.00321429	4	eif4ebp2	0.249
1.51767e-07	0.756785	0.866	0.714	0.00360279	4	uqcrc1	0.152
1.60115e-07	0.756625	0.805	0.558	0.00380097	4	echs1	0.247
1.71267e-07	0.769047	0.829	0.614	0.00406571	4	tspo	0.215
2.27578e-07	0.81534	0.805	0.551	0.00540247	4	higd2a	0.254
2.45084e-07	0.60587	0.915	0.763	0.00581805	4	atp5if1a	0.152
2.49061e-07	0.698516	0.89	0.713	0.00591246	4	vdac1	0.177
2.52607e-07	1.01112	0.683	0.403	0.00599665	4	hrc.1	0.28
2.57353e-07	1.0725	0.683	0.387	0.00610931	4	arrdc3b	0.296
2.73953e-07	0.511774	0.988	0.934	0.00650337	4	h2ax1	0.054
2.74343e-07	0.627224	0.951	0.79	0.00651262	4	mcl1a	0.161
2.79583e-07	1.25326	0.451	0.189	0.00663702	4	hsph1	0.262
3.17227e-07	0.682323	0.89	0.755	0.00753065	4	gpia	0.135
3.34188e-07	0.637339	0.927	0.783	0.00793329	4	ndufb8	0.144
3.43663e-07	0.778866	0.78	0.627	0.00815823	4	etfb	0.153
3.65914e-07	0.665216	0.939	0.806	0.00868642	4	uqcrfs1	0.133
3.7709e-07	0.527064	0.976	0.903	0.00895173	4	ldhba	0.073
3.99094e-07	0.849834	0.695	0.408	0.0094741	4	tmem11	0.287
4.00244e-07	0.554296	0.951	0.845	0.00950139	4	ppiab	0.106
4.12614e-07	0.747877	0.829	0.599	0.00979505	4	ndufab1b	0.23
4.42285e-07	0.55087	0.951	0.904	0.0104994	4	rpl29	0.047
4.55388e-07	0.703895	0.902	0.713	0.0108105	4	hist2h2l	0.189
5.19847e-07	0.586245	0.927	0.854	0.0123406	4	bsg	0.073
5.50829e-07	0.639676	0.878	0.689	0.0130761	4	ndufa12	0.189
5.64417e-07	0.767271	0.768	0.523	0.0133987	4	ndufa7	0.245
5.8073e-07	0.910564	0.659	0.314	0.013786	4	smim20	0.345
6.61848e-07	0.636878	0.902	0.658	0.0157116	4	si:dkey-100n23.3	0.244
7.13722e-07	0.838772	0.756	0.531	0.016943	4	pabpc1b	0.225
7.38367e-07	0.726596	0.829	0.628	0.0175281	4	mpc2	0.201
7.96571e-07	0.551428	0.951	0.821	0.0189098	4	cyc1	0.13
8.48595e-07	1.18128	0.488	0.196	0.0201448	4	bmp10l	0.292
9.1861e-07	0.925039	0.72	0.463	0.0218069	4	slirp	0.257
1.31594e-06	0.664712	0.927	0.754	0.0312392	4	ubc	0.173
1.48982e-06	0.974634	0.561	0.273	0.0353669	4	isoc2	0.288
1.5301e-06	1.89087	0.39	0.151	0.0363231	4	nasp	0.239
1.65158e-06	0.566283	0.927	0.756	0.039207	4	casq2	0.171
1.72606e-06	0.911295	0.622	0.324	0.040975	4	gys1	0.298
1.76961e-06	0.572661	0.976	0.92	0.0420088	4	cfl1	0.056
1.77643e-06	0.521235	0.963	0.865	0.0421707	4	vdac3	0.098
1.7955e-06	0.560837	0.89	0.72	0.0426233	4	tmed7	0.17
1.79776e-06	0.67113	0.817	0.482	0.0426771	4	aoc2	0.335
1.84989e-06	0.562301	0.963	0.868	0.0439145	4	tnnc1b	0.095
1.90939e-06	0.944022	0.451	0.177	0.0453271	4	COX7A2	0.274
2.00255e-06	1.15706	0.256	0.038	0.0475386	4	CABZ01118738.1	0.218
6.40669e-36	3.63351	0.969	0.349	1.52088e-31	5	clec19a	0.62
6.05326e-34	3.73573	0.969	0.496	1.43698e-29	5	bmp4	0.473
6.30071e-30	5.63541	0.781	0.037	1.49573e-25	5	lyve1a	0.744
1.4145e-29	3.79376	0.812	0.084	3.35788e-25	5	mras	0.728
1.62149e-29	3.59533	0.875	0.257	3.84927e-25	5	sh3rf2	0.618
2.36032e-26	4.63946	0.719	0.034	5.60316e-22	5	ptprz1a	0.685
2.1058e-25	4.40374	0.719	0.072	4.99895e-21	5	igsf21a	0.647
1.24553e-24	2.65626	1	0.583	2.95675e-20	5	dok4	0.417
2.24045e-24	2.32453	1	0.686	5.31861e-20	5	sdk1a	0.314
3.35593e-23	4.19703	0.531	0.016	7.96663e-19	5	klhl5	0.515
3.79067e-23	3.58897	0.719	0.039	8.99866e-19	5	adgrb3	0.68
8.9387e-21	3.85713	0.438	0.007	2.12196e-16	5	kcnj3b	0.431
1.39208e-20	2.47527	0.938	0.584	3.30466e-16	5	cdh11	0.354
3.42597e-20	2.12939	1	0.608	8.1329e-16	5	cpne5b	0.392
4.90448e-20	3.72916	0.75	0.142	1.16427e-15	5	znf536	0.608
1.81904e-19	1.58204	1	0.987	4.31822e-15	5	mef2aa	0.013
1.95255e-19	2.53286	0.938	0.358	4.63515e-15	5	robo1	0.58
2.76729e-19	2.09499	0.969	0.753	6.56926e-15	5	fgf13a	0.216
2.99357e-19	2.517	0.938	0.374	7.10643e-15	5	hs3st3b1b	0.564
3.81589e-19	2.30067	0.875	0.541	9.05855e-15	5	gng13b	0.334
4.94054e-19	3.67873	0.562	0.057	1.17284e-14	5	scn4ab	0.505
6.68406e-19	3.18472	0.781	0.128	1.58673e-14	5	qkib	0.653
9.26067e-19	2.69015	0.844	0.253	2.19839e-14	5	ece2b	0.591
1.23709e-18	1.9621	1	0.771	2.93674e-14	5	sema4ba	0.229
2.61137e-18	2.98582	0.75	0.292	6.19913e-14	5	tinagl1	0.458
6.62634e-18	1.99309	0.969	0.686	1.57303e-13	5	cacnb4a	0.283
3.11202e-17	3.24234	0.719	0.195	7.38763e-13	5	TMEM132C	0.524
3.15161e-17	3.45452	0.531	0.037	7.4816e-13	5	rap1gap	0.494
4.21326e-17	1.38816	1	0.992	1.00019e-12	5	msi2b	0.008
7.30785e-17	1.61934	0.969	0.882	1.73481e-12	5	smtnl1	0.087
9.91562e-17	2.98629	0.656	0.166	2.35387e-12	5	ssbp3a	0.49
1.23799e-16	2.0652	1	0.699	2.93886e-12	5	aopep	0.301
1.55518e-16	1.83405	0.938	0.718	3.69185e-12	5	sik1	0.22
5.63718e-16	2.26827	0.812	0.325	1.33821e-11	5	atp1b3b	0.487
5.72357e-16	0.984152	1	0.996	1.35872e-11	5	fosab	0.004
7.77592e-16	1.69333	0.969	0.774	1.84592e-11	5	zmiz1a	0.195
9.40778e-16	3.54642	0.438	0.047	2.23331e-11	5	gdnfa	0.391
1.71461e-15	1.88274	0.938	0.739	4.07031e-11	5	itga5	0.199
1.78104e-15	2.14341	0.875	0.434	4.228e-11	5	sema3aa	0.441
2.2371e-15	2.27681	0.906	0.603	5.31066e-11	5	raly	0.303
2.59511e-15	3.73851	0.594	0.124	6.16054e-11	5	cacna1ha	0.47
3.34154e-15	3.29339	0.531	0.043	7.93248e-11	5	si:dkey-85n7.6	0.488
6.35398e-15	3.54951	0.625	0.107	1.50837e-10	5	rgcc	0.518
6.47321e-15	2.7204	0.75	0.264	1.53667e-10	5	bmp5	0.486
1.37988e-14	1.98186	0.906	0.558	3.27569e-10	5	hcn1	0.348
2.35519e-14	3.92697	0.438	0.033	5.59099e-10	5	zfpm2b	0.405
2.52042e-14	1.85383	0.969	0.75	5.98323e-10	5	hdac9b	0.219
2.64617e-14	3.23347	0.719	0.099	6.28174e-10	5	grid1b	0.62
2.86362e-14	3.34093	0.375	0.025	6.79794e-10	5	arhgef9a	0.35
3.21842e-13	1.52877	0.969	0.786	7.64021e-09	5	hcn2b	0.183
3.60465e-13	3.26822	0.438	0.014	8.55708e-09	5	gabrb3	0.424
4.23892e-13	1.99364	0.844	0.386	1.00628e-08	5	tox	0.458
4.70517e-13	2.0323	0.844	0.382	1.11696e-08	5	bambia	0.462
9.7481e-13	1.66731	0.906	0.734	2.3141e-08	5	pard3bb	0.172
1.02484e-12	2.18821	0.75	0.291	2.43286e-08	5	shox2	0.459
1.27286e-12	2.27492	0.844	0.412	3.02164e-08	5	esrrga	0.432
1.40153e-12	1.96831	0.875	0.761	3.3271e-08	5	id4	0.114
1.69e-12	1.646	0.969	0.863	4.01189e-08	5	ugcg	0.106
2.52889e-12	2.99589	0.531	0.086	6.00334e-08	5	gria1a	0.445
3.56115e-12	1.45662	0.938	0.826	8.45381e-08	5	ptprfb	0.112
4.51712e-12	1.23079	1	0.984	1.07232e-07	5	pcbp4	0.016
9.07176e-12	2.04429	0.781	0.371	2.15354e-07	5	acvr1ba	0.41
1.26742e-11	1.89358	0.938	0.645	3.00873e-07	5	fosl2	0.293
1.40382e-11	2.53047	0.531	0.201	3.33253e-07	5	gpr78a	0.33
1.61876e-11	1.755	0.938	0.663	3.84279e-07	5	atf3	0.275
1.87226e-11	2.22407	0.719	0.376	4.44455e-07	5	sema3ab	0.343
2.25302e-11	1.87609	0.812	0.505	5.34845e-07	5	sox11b	0.307
3.99659e-11	2.44787	0.75	0.32	9.48751e-07	5	nr4a3	0.43
4.56368e-11	1.50058	0.938	0.767	1.08337e-06	5	crema	0.171
4.89936e-11	1.15494	1	0.955	1.16306e-06	5	gnao1a	0.045
8.03508e-11	2.84021	0.5	0.075	1.90745e-06	5	angptl2b	0.425
1.04327e-10	2.76579	0.438	0.066	2.47662e-06	5	slc10a4	0.372
1.07773e-10	1.30427	0.938	0.862	2.55842e-06	5	sgk1	0.076
1.1085e-10	2.03951	0.688	0.434	2.63147e-06	5	smad6a	0.254
1.26723e-10	2.13664	0.656	0.261	3.00827e-06	5	vsnl1a	0.395
1.43105e-10	1.90134	0.812	0.6	3.39717e-06	5	arhgef1b	0.212
1.51437e-10	2.61562	0.438	0.043	3.59496e-06	5	isl1	0.395
1.51566e-10	3.64543	0.25	0.014	3.59802e-06	5	asic1b	0.236
1.61285e-10	0.934912	1	0.999	3.82875e-06	5	ldb3a	0.001
1.8078e-10	1.32806	1	0.833	4.29155e-06	5	hcn4	0.167
2.11463e-10	2.53939	0.531	0.114	5.01991e-06	5	xylt1	0.417
2.94138e-10	0.932552	1	0.978	6.98254e-06	5	socs3a	0.022
3.0788e-10	2.4761	0.469	0.117	7.30876e-06	5	CR405710.1	0.352
3.18472e-10	1.4326	0.938	0.724	7.5602e-06	5	BX294434.1	0.214
3.85206e-10	1.17286	0.969	0.922	9.14441e-06	5	sik2b	0.047
4.00476e-10	1.66279	0.875	0.557	9.50691e-06	5	pde4ba	0.318
5.15001e-10	2.9007	0.281	0.021	1.22256e-05	5	pcloa	0.26
7.43796e-10	2.43215	0.688	0.391	1.7657e-05	5	gcgra	0.297
8.77018e-10	1.06991	0.969	0.976	2.08195e-05	5	rbm24a	-0.007
8.78262e-10	2.0483	0.781	0.43	2.08491e-05	5	pvrl2l	0.351
9.48292e-10	1.4639	0.938	0.8	2.25115e-05	5	grb10b	0.138
1.26034e-09	2.1126	0.75	0.371	2.99193e-05	5	ism1	0.379
1.31115e-09	2.08598	0.688	0.371	3.11253e-05	5	calm1b	0.317
1.48709e-09	2.49549	0.406	0.058	3.53021e-05	5	ampd3a	0.348
1.66607e-09	1.72647	0.781	0.475	3.95508e-05	5	mid2	0.306
2.20053e-09	1.41501	0.938	0.647	5.22383e-05	5	tenm3	0.291
2.91336e-09	1.04139	1	0.855	6.91602e-05	5	cishb	0.145
3.56746e-09	2.38181	0.375	0.061	8.4688e-05	5	igfbp5b	0.314
3.66869e-09	1.92228	0.781	0.433	8.70911e-05	5	ror1	0.348
3.74086e-09	1.03794	0.969	0.82	8.88042e-05	5	slc25a55a	0.149
3.83954e-09	0.956476	0.969	0.975	9.11468e-05	5	ddx5	-0.006
3.91221e-09	2.52617	0.406	0.062	9.28719e-05	5	sphkap	0.344
4.44623e-09	2.81769	0.375	0.064	0.000105549	5	met	0.311
9.22914e-09	1.87118	0.656	0.287	0.000219091	5	RASSF5	0.369
9.35615e-09	1.30578	0.938	0.922	0.000222106	5	sorbs2b	0.016
1.14205e-08	1.39593	0.938	0.824	0.000271112	5	jdp2b	0.114
1.45217e-08	2.58428	0.281	0.022	0.00034473	5	ltb4r2a	0.259
2.12168e-08	1.50521	0.906	0.578	0.000503666	5	slc6a6b	0.328
2.85432e-08	1.49735	0.781	0.489	0.000677586	5	baiap2a	0.292
2.85528e-08	1.91071	0.562	0.276	0.000677816	5	rcan3	0.286
3.76076e-08	1.34168	0.875	0.616	0.000892766	5	fgfr2	0.259
3.81329e-08	1.95407	0.688	0.23	0.000905236	5	edil3a	0.458
4.43145e-08	1.6015	0.75	0.404	0.00105198	5	vav2	0.346
4.77383e-08	1.40077	0.875	0.512	0.00113326	5	pde3a	0.363
5.15596e-08	1.95729	0.531	0.186	0.00122397	5	tfdp2	0.345
5.60142e-08	2.12252	0.5	0.221	0.00132972	5	pskh1	0.279
6.37937e-08	2.01109	0.5	0.168	0.0015144	5	lmo4b	0.332
6.85477e-08	1.18811	0.938	0.92	0.00162725	5	btg2	0.018
8.50891e-08	2.56981	0.344	0.063	0.00201993	5	esama	0.281
8.738e-08	1.23588	0.875	0.664	0.00207431	5	ivns1abpa	0.211
1.01746e-07	1.47487	0.906	0.65	0.00241534	5	si:dkey-79d12.5	0.256
1.06486e-07	1.29125	0.938	0.736	0.00252787	5	pip5k1bb	0.202
1.2486e-07	1.11131	0.938	0.749	0.00296405	5	wnt11	0.189
1.38658e-07	1.02799	1	0.903	0.00329159	5	chrm2a	0.097
1.47416e-07	1.52673	0.812	0.629	0.00349952	5	cicb	0.183
1.56717e-07	1.17769	1	0.929	0.0037203	5	hdac4	0.071
1.70687e-07	1.868	0.562	0.25	0.00405193	5	rgs8	0.312
1.78195e-07	0.981923	0.969	0.951	0.00423017	5	slc38a4	0.018
2.06172e-07	1.36894	0.781	0.584	0.00489431	5	smad9	0.197
2.12983e-07	1.59053	0.75	0.551	0.005056	5	si:ch211-185a18.2	0.199
3.08359e-07	1.28418	0.812	0.705	0.00732015	5	rasgef1ba	0.107
3.11221e-07	1.07939	0.938	0.851	0.00738807	5	pkig	0.087
3.48104e-07	1.57806	0.656	0.391	0.00826365	5	tspan7b	0.265
3.79135e-07	1.52785	0.656	0.214	0.00900029	5	thsd7ba	0.442
3.95532e-07	1.69625	0.594	0.195	0.00938953	5	npr3	0.399
4.45736e-07	1.61272	0.656	0.434	0.0105813	5	smad7	0.222
4.79703e-07	1.98364	0.406	0.187	0.0113877	5	dmd	0.219
4.8006e-07	1.41345	0.844	0.625	0.0113961	5	dennd5a	0.219
5.78035e-07	1.09292	0.906	0.758	0.013722	5	mphosph8	0.148
6.62314e-07	1.93787	0.375	0.092	0.0157227	5	slc27a4	0.283
6.77597e-07	1.74561	0.688	0.357	0.0160855	5	foxn3	0.331
6.81976e-07	2.32337	0.312	0.066	0.0161894	5	si:dkey-35m8.1	0.246
7.02966e-07	2.02427	0.625	0.382	0.0166877	5	dusp8a	0.243
7.32014e-07	1.92368	0.25	0.041	0.0173773	5	hprt1l	0.209
7.58997e-07	1.69576	0.562	0.35	0.0180178	5	si:dkey-51a16.9	0.212
8.79044e-07	2.10422	0.281	0.036	0.0208676	5	bdnf	0.245
9.15249e-07	1.76791	0.531	0.272	0.0217271	5	etnppl	0.259
9.1556e-07	1.27673	0.812	0.551	0.0217345	5	jph1b	0.261
1.06899e-06	0.911978	0.969	0.93	0.0253767	5	rrad	0.039
1.08468e-06	0.914425	0.969	0.895	0.0257492	5	jun	0.074
1.08733e-06	1.288	0.875	0.78	0.0258122	5	cdon	0.095
1.1163e-06	0.800839	1	0.975	0.0264998	5	macf1a	0.025
1.15325e-06	1.2808	0.781	0.524	0.027377	5	2024-09-15	0.257
1.1552e-06	1.92536	0.594	0.317	0.0274234	5	efhd2	0.277
1.1955e-06	1.43431	0.75	0.439	0.0283801	5	dab2ipb	0.311
1.25054e-06	0.550595	1	0.997	0.0296865	5	atp2a2a	0.003
1.29399e-06	0.961718	0.938	0.857	0.0307181	5	cux1a	0.081
1.33026e-06	1.96128	0.406	0.15	0.031579	5	hs6st2	0.256
1.48122e-06	1.96274	0.656	0.392	0.0351626	5	pde7a	0.264
1.59726e-06	0.872249	0.969	0.975	0.0379173	5	stat3	-0.006
1.66093e-06	1.7261	0.5	0.276	0.0394288	5	ywhag2	0.224
1.6717e-06	2.70222	0.375	0.175	0.0396845	5	hapln1a	0.2
1.73401e-06	1.9	0.531	0.259	0.0411637	5	dgkh	0.272
1.76326e-06	1.6432	0.562	0.239	0.0418579	5	GRB14	0.323
1.85838e-06	1.01795	1	0.953	0.044116	5	tjp1b	0.047
2.08628e-06	1.47192	0.656	0.371	0.0495262	5	atp1a2a	0.285
4.43482e-17	1.63189	0.967	0.944	1.05278e-12	6	mef2d	0.023
3.40772e-16	2.19037	0.867	0.49	8.08958e-12	6	ndnf	0.377
9.33166e-16	2.86144	0.833	0.245	2.21524e-11	6	pcdh15b	0.588
2.26658e-13	2.7673	0.7	0.241	5.38064e-09	6	wnt6b	0.459
3.05547e-11	2.23358	0.833	0.329	7.25339e-07	6	lef1	0.504
4.56801e-11	1.41697	0.967	0.909	1.0844e-06	6	plekha6	0.058
7.55393e-11	1.43949	0.967	0.823	1.79323e-06	6	sash1a	0.144
1.42052e-10	1.41332	1	0.874	3.37218e-06	6	znrf3	0.126
4.72315e-10	2.00988	0.8	0.377	1.12123e-05	6	b3glcta	0.423
1.71283e-09	1.88918	0.867	0.633	4.06608e-05	6	neurl1aa	0.234
1.17385e-08	1.48687	0.933	0.79	0.000278661	6	slit3	0.143
2.03818e-08	2.52285	0.5	0.147	0.000483843	6	dipk1c	0.353
2.33773e-08	2.96955	0.4	0.14	0.000554954	6	flrt2	0.26
3.26455e-08	1.27596	0.933	0.936	0.000774971	6	fat1a	-0.003
4.02122e-08	0.900511	0.967	0.963	0.000954598	6	cdh2	0.004
5.50711e-08	2.13249	0.6	0.192	0.00130733	6	cntn5	0.408
6.37585e-08	2.83466	0.333	0.096	0.00151356	6	notum1b	0.237
1.01743e-07	2.49582	0.333	0.073	0.00241527	6	olfml2a	0.26
1.04203e-07	1.91735	0.633	0.403	0.00247367	6	znf503	0.23
1.13037e-07	2.31653	0.433	0.122	0.00268338	6	crhr2	0.311
1.76039e-07	1.07117	1	0.896	0.00417899	6	fndc3ba	0.104
1.89928e-07	0.90838	0.967	0.953	0.00450869	6	tbx5a	0.014
1.9441e-07	0.790762	1	0.992	0.00461511	6	arvcfb	0.008
2.07435e-07	1.86302	0.667	0.4	0.00492431	6	dachc	0.267
2.73138e-07	1.17372	0.933	0.867	0.00648402	6	MAGI3	0.066
3.7657e-07	0.881667	1	0.972	0.0089394	6	elmsan1b	0.028
4.13476e-07	2.32165	0.6	0.323	0.00981551	6	znf385b	0.277
4.36447e-07	1.85112	0.667	0.403	0.0103608	6	si:dkey-206p8.1	0.264
4.90512e-07	1.96255	0.433	0.182	0.0116443	6	ackr3b	0.251
5.77501e-07	1.51752	0.833	0.633	0.0137093	6	nbeaa	0.2
6.32623e-07	1.26548	0.9	0.702	0.0150178	6	sgip1a	0.198
7.26447e-07	1.5508	0.733	0.589	0.0172451	6	kifc3	0.144
1.29287e-06	1.60868	0.833	0.705	0.0306915	6	chmp6b	0.128
1.45621e-06	1.93099	0.533	0.155	0.034569	6	si:ch211-117i20.2	0.378
1.63184e-06	1.9829	0.467	0.182	0.0387382	6	ank2a	0.285
1.89473e-06	1.61595	0.733	0.406	0.044979	6	scarb2a	0.327
