# Supplementary material for: Nr2f1a and Isl1 repress acquisition of epicardial identity in venous atrial cardiomyocytes
Source: Development. 2026 Jun 4;153(11):dev205396. doi: 10.1242/dev.205396 (PMC13286355; doi:10.1242/dev.205396)
Supplement: Table S3. Gene enrichment in epicardial cell clusters. [file develop-153-205396-TableS3.xlsx]

## Sheet: epicardial_cluster_markers
p_val	avg_log2FC	pct.1	pct.2	p_val_adj	cluster	gene	diff.pct
3.22267e-76	3.14461	0.432	0.088	7.65029e-72	0	luzp2	0.344
3.86824e-59	2.6692	0.295	0.042	9.18282e-55	0	ngfrb	0.253
3.16627e-143	2.48403	0.836	0.365	7.5164e-139	0	ncam1a	0.471
2.05958e-61	2.18521	0.485	0.189	4.88924e-57	0	si:ch211-227m13.1	0.296
1.08116e-44	2.16901	0.28	0.06	2.56658e-40	0	si:dkeyp-46h3.3	0.22
1.0323e-71	2.13782	0.471	0.145	2.45059e-67	0	adamtsl5	0.326
1.17791e-44	2.12621	0.279	0.067	2.79624e-40	0	ENSDARG00000100267	0.212
1.91198e-47	2.11902	0.274	0.053	4.53886e-43	0	c1qtnf5	0.221
4.96818e-96	2.06783	0.75	0.356	1.1794e-91	0	CU984579.1	0.394
7.5802e-212	2.03987	0.977	0.55	1.79946e-207	0	col4a2	0.427
1.31623e-212	2.03415	0.985	0.556	3.12461e-208	0	col4a1	0.429
1.67172e-36	1.86895	0.3	0.107	3.96849e-32	0	prkcab	0.193
1.24531e-63	1.85176	0.633	0.323	2.95623e-59	0	zfpm2b	0.31
2.30651e-38	1.80529	0.367	0.135	5.47542e-34	0	s100a10a	0.232
6.97829e-97	1.79675	0.767	0.403	1.65658e-92	0	emilin1a	0.364
3.38795e-42	1.78345	0.28	0.059	8.04265e-38	0	si:ch73-31d8.2	0.221
2.07638e-65	1.77282	0.571	0.242	4.92912e-61	0	lhx9	0.329
2.26399e-61	1.7243	0.511	0.201	5.3745e-57	0	tspan12	0.31
5.03369e-104	1.72067	0.83	0.416	1.19495e-99	0	col18a1b	0.414
1.1758e-70	1.70679	0.714	0.374	2.79122e-66	0	dock4b	0.34
4.35368e-37	1.68739	0.456	0.206	1.03352e-32	0	si:ch211-207d6.2	0.25
1.08984e-126	1.66257	0.926	0.522	2.58717e-122	0	lamc1	0.404
2.44254e-64	1.66003	0.604	0.277	5.79834e-60	0	hsd11b2	0.327
1.98418e-39	1.64468	0.396	0.175	4.71023e-35	0	caskin1	0.221
7.82469e-29	1.64131	0.25	0.085	1.8575e-24	0	si:dkey-28k24.2.2	0.165
3.10362e-60	1.63847	0.736	0.475	7.36768e-56	0	nfic	0.261
1.90006e-37	1.63316	0.446	0.239	4.51055e-33	0	itga4	0.207
6.97378e-72	1.60274	0.767	0.473	1.65551e-67	0	robo3	0.294
5.04545e-47	1.5917	0.554	0.297	1.19774e-42	0	hspg2	0.257
2.7595e-46	1.58998	0.52	0.223	6.55077e-42	0	si:dkey-49n23.1	0.297
4.34644e-33	1.57494	0.404	0.191	1.0318e-28	0	igsf11	0.213
5.49109e-47	1.55924	0.599	0.302	1.30353e-42	0	nhsl1b	0.297
8.14286e-24	1.55317	0.295	0.14	1.93303e-19	0	tgfb1b	0.155
5.23555e-38	1.54139	0.502	0.269	1.24287e-33	0	pibf1	0.233
2.66434e-30	1.54024	0.399	0.203	6.32488e-26	0	fat3a	0.196
1.16693e-60	1.5389	0.748	0.446	2.77018e-56	0	plekha6	0.302
5.63672e-53	1.52777	0.67	0.394	1.3381e-48	0	sdk1a	0.276
5.24625e-64	1.52523	0.696	0.398	1.24541e-59	0	efhd1	0.298
5.21749e-41	1.52201	0.468	0.225	1.23858e-36	0	spon1b	0.243
4.87047e-40	1.51725	0.408	0.155	1.1562e-35	0	prx	0.253
2.29903e-66	1.51365	0.758	0.471	5.45766e-62	0	lamb2	0.287
9.39096e-48	1.51257	0.5	0.229	2.22932e-43	0	serinc5	0.271
1.24866e-35	1.50961	0.479	0.254	2.9642e-31	0	rap1gap2a	0.225
1.66009e-164	1.50366	0.991	0.696	3.94089e-160	0	lama5	0.295
2.16851e-40	1.48952	0.529	0.27	5.14782e-36	0	GNG12	0.259
1.05568e-23	1.47798	0.295	0.133	2.50608e-19	0	chrnb2	0.162
7.46318e-58	1.43591	0.645	0.351	1.77168e-53	0	prss23	0.294
7.23757e-42	1.43564	0.577	0.33	1.71813e-37	0	CSRNP3	0.247
1.93162e-51	1.43154	0.669	0.375	4.58546e-47	0	aplnra	0.294
4.2393e-126	1.41067	0.979	0.769	1.00637e-121	0	podxl	0.21
1.64552e-79	1.39329	0.855	0.516	3.90629e-75	0	aldh1a2	0.339
7.58678e-20	1.38612	0.265	0.135	1.80102e-15	0	musk	0.13
2.36465e-23	1.38225	0.268	0.089	5.61345e-19	0	pcdh9	0.179
5.39773e-20	1.38087	0.315	0.155	1.28137e-15	0	cadpsb	0.16
5.43124e-49	1.37631	0.655	0.36	1.28932e-44	0	tinagl1	0.295
1.6489e-23	1.36398	0.312	0.138	3.91432e-19	0	kalrnb	0.174
1.4984e-64	1.35752	0.857	0.642	3.55706e-60	0	ADAMTS7	0.215
3.13144e-35	1.3563	0.56	0.337	7.43373e-31	0	edil3a	0.223
6.79781e-33	1.35363	0.545	0.349	1.61373e-28	0	mef2cb	0.196
1.3884e-56	1.35161	0.782	0.46	3.29592e-52	0	dlg2	0.322
2.19063e-87	1.35122	0.913	0.644	5.20035e-83	0	lrp1ab	0.269
5.55729e-50	1.32169	0.723	0.395	1.31924e-45	0	thsd7ba	0.328
5.99709e-35	1.32037	0.505	0.289	1.42365e-30	0	raph1b	0.216
1.30402e-25	1.30813	0.456	0.298	3.09561e-21	0	stard13a	0.158
4.49331e-34	1.30034	0.527	0.264	1.06667e-29	0	soul5	0.263
4.63069e-25	1.29808	0.286	0.112	1.09928e-20	0	zgc:86896	0.174
2.5929e-58	1.29807	0.727	0.443	6.15529e-54	0	lama4	0.284
7.73633e-25	1.29563	0.288	0.13	1.83653e-20	0	tpcn1	0.158
1.45595e-47	1.29545	0.732	0.522	3.45628e-43	0	sptlc2a	0.21
2.44894e-65	1.27858	0.857	0.632	5.81355e-61	0	vegfaa	0.225
1.20422e-25	1.26903	0.435	0.27	2.85871e-21	0	stard8	0.165
5.35029e-28	1.26604	0.515	0.344	1.2701e-23	0	si:ch211-210g13.5	0.171
2.30992e-64	1.2607	0.84	0.536	5.48352e-60	0	efna3b	0.304
1.49067e-22	1.25718	0.392	0.236	3.53869e-18	0	myca	0.156
3.47562e-22	1.25589	0.267	0.13	8.25078e-18	0	kctd1	0.137
2.92461e-22	1.25135	0.312	0.173	6.94274e-18	0	CU459094.2	0.139
1.06517e-50	1.24781	0.756	0.536	2.52861e-46	0	gal3st2	0.22
5.54661e-38	1.24571	0.628	0.424	1.31671e-33	0	plcb3	0.204
1.90439e-29	1.23679	0.47	0.301	4.52082e-25	0	chp2	0.169
6.02449e-78	1.23675	0.937	0.762	1.43015e-73	0	celf2	0.175
6.28697e-41	1.22437	0.681	0.433	1.49246e-36	0	lamb1a	0.248
4.12787e-24	1.20818	0.387	0.204	9.79915e-20	0	col27a1b	0.183
1.03496e-34	1.20397	0.569	0.356	2.45689e-30	0	map2k1	0.213
5.12216e-23	1.20045	0.38	0.224	1.21595e-18	0	mroh1	0.156
1.57952e-53	1.18713	0.794	0.532	3.74963e-49	0	efemp2a	0.262
3.61845e-21	1.18272	0.422	0.247	8.58985e-17	0	pcdh19	0.175
4.75735e-112	1.18268	0.965	0.784	1.12935e-107	0	palm1b	0.181
9.96283e-22	1.17371	0.387	0.215	2.36508e-17	0	inhbb	0.172
2.54252e-31	1.17226	0.673	0.478	6.03568e-27	0	rhpn2	0.195
4.67342e-21	1.16834	0.349	0.198	1.10942e-16	0	sgcg	0.151
1.42947e-29	1.16681	0.471	0.277	3.39342e-25	0	stxbp6	0.194
9.45112e-17	1.166	0.256	0.122	2.2436e-12	0	kirrel1b	0.134
1.70359e-71	1.16145	0.958	0.766	4.04415e-67	0	cemip	0.192
1.52312e-22	1.15889	0.322	0.171	3.61574e-18	0	rasl11a	0.151
2.00013e-84	1.15883	0.928	0.735	4.74811e-80	0	tcf21	0.193
7.24587e-64	1.14856	0.917	0.76	1.7201e-59	0	sox6	0.157
2.44408e-15	1.14208	0.282	0.179	5.802e-11	0	tnk2b	0.103
1.9019e-39	1.13488	0.726	0.559	4.51492e-35	0	aldh9a1a.1	0.167
5.05663e-102	1.13379	0.974	0.786	1.20039e-97	0	tjp2b	0.188
4.6411e-18	1.11873	0.307	0.161	1.10175e-13	0	cdh1	0.146
7.51012e-47	1.11316	0.84	0.608	1.78283e-42	0	adma	0.232
3.2928e-17	1.10689	0.367	0.269	7.81678e-13	0	ghrb	0.098
9.32232e-35	1.09512	0.664	0.441	2.21303e-30	0	usp43b	0.223
2.47643e-43	1.09504	0.721	0.494	5.87879e-39	0	sept9a	0.227
4.06862e-22	1.09471	0.59	0.448	9.6585e-18	0	chsy1	0.142
4.58771e-21	1.09156	0.42	0.249	1.08908e-16	0	plekho1b	0.171
1.37276e-16	1.08373	0.276	0.149	3.25881e-12	0	ttyh2l	0.127
2.79873e-32	1.07575	0.709	0.52	6.64392e-28	0	fam102aa	0.189
2.67672e-60	1.07237	0.908	0.717	6.35425e-56	0	arhgef10la	0.191
6.98971e-50	1.07082	0.773	0.531	1.65929e-45	0	cebpa	0.242
7.34927e-39	1.0609	0.745	0.579	1.74464e-34	0	lmo4a	0.166
9.99028e-19	1.06081	0.393	0.237	2.37159e-14	0	megf10	0.156
1.96172e-23	1.05107	0.441	0.258	4.65693e-19	0	cadm3	0.183
3.40513e-28	1.05096	0.623	0.449	8.08343e-24	0	mao	0.174
9.66115e-34	1.04989	0.667	0.488	2.29346e-29	0	ppdpfa	0.179
1.9801e-29	1.04804	0.654	0.47	4.70056e-25	0	nkain4	0.184
4.78334e-21	1.04548	0.503	0.339	1.13552e-16	0	btbd11a	0.164
2.21749e-20	1.04275	0.526	0.368	5.2641e-16	0	robo2.1	0.158
9.39323e-24	1.03708	0.583	0.406	2.22986e-19	0	ralgps2	0.177
1.58631e-17	1.03413	0.458	0.348	3.76574e-13	0	mef2ca	0.11
5.25069e-21	1.03318	0.432	0.283	1.24646e-16	0	rock2b.1	0.149
5.4672e-45	1.03181	0.873	0.696	1.29786e-40	0	cbfb	0.177
2.59502e-15	1.02953	0.363	0.213	6.16032e-11	0	rspo3	0.15
9.45102e-23	1.02938	0.417	0.258	2.24358e-18	0	wfdc1	0.159
1.81944e-82	1.02843	0.955	0.789	4.31917e-78	0	dub	0.166
2.04435e-12	1.02719	0.363	0.284	4.85309e-08	0	adgrv1	0.079
4.10371e-24	1.02553	0.517	0.348	9.7418e-20	0	prkcaa	0.169
3.56906e-13	1.02435	0.252	0.139	8.47259e-09	0	GRB14	0.113
4.57993e-14	1.02317	0.401	0.32	1.08723e-09	0	lrig1	0.081
6.1728e-28	1.01964	0.709	0.536	1.46536e-23	0	c6	0.173
2.86648e-11	1.01517	0.256	0.161	6.80475e-07	0	egr3	0.095
2.35051e-16	1.01499	0.333	0.21	5.57987e-12	0	nt5e	0.123
1.00063e-50	1.01272	0.932	0.807	2.37539e-46	0	ptprsa.1	0.125
1.92981e-24	1.0025	0.535	0.358	4.58118e-20	0	kdrl	0.177
1.23639e-26	1.00242	0.675	0.53	2.93507e-22	0	abi1a	0.145
1.16739e-50	1.00012	0.854	0.704	2.77128e-46	0	nid1b	0.15
5.28958e-13	0.998193	0.324	0.214	1.25569e-08	0	klf7a	0.11
3.99175e-67	0.994383	0.952	0.753	9.47602e-63	0	baiap2a	0.199
8.49271e-61	0.993839	0.956	0.739	2.01609e-56	0	kcnq5a	0.217
2.5919e-19	0.992103	0.381	0.226	6.15292e-15	0	aldob	0.155
4.81689e-35	0.9847	0.843	0.709	1.14348e-30	0	psd3l	0.134
1.87276e-37	0.978238	0.791	0.582	4.44574e-33	0	cobll1b	0.209
7.0079e-28	0.974251	0.687	0.521	1.66361e-23	0	eppk1	0.166
1.95654e-19	0.964998	0.55	0.41	4.64462e-15	0	fam171a2a	0.14
3.47834e-61	0.964015	0.964	0.843	8.25724e-57	0	arvcfb	0.121
2.14449e-17	0.963806	0.428	0.277	5.0908e-13	0	irf8	0.151
7.08637e-14	0.95772	0.28	0.166	1.68223e-09	0	etv4	0.114
6.61033e-35	0.953957	0.803	0.543	1.56923e-30	0	zfpm2a	0.26
1.07017e-65	0.951478	0.959	0.927	2.54047e-61	0	pmp22a	0.032
9.78191e-31	0.946609	0.807	0.663	2.32213e-26	0	bicc1b	0.144
9.30551e-16	0.941735	0.453	0.304	2.20903e-11	0	bcar3	0.149
2.05111e-88	0.940152	0.985	0.89	4.86913e-84	0	phactr4a	0.095
8.97803e-20	0.939849	0.452	0.287	2.13129e-15	0	palm1a	0.165
2.06505e-31	0.936157	0.762	0.587	4.90222e-27	0	jcada	0.175
2.52485e-14	0.931753	0.373	0.276	5.99374e-10	0	klf9	0.097
2.08956e-15	0.929675	0.364	0.233	4.96041e-11	0	ccdc102a	0.131
3.83247e-26	0.924542	0.745	0.595	9.0979e-22	0	RAPH1	0.15
5.24079e-19	0.924226	0.678	0.584	1.24411e-14	0	zeb1b	0.094
2.36277e-19	0.913665	0.477	0.287	5.60898e-15	0	dab1a	0.19
4.99067e-18	0.90826	0.438	0.309	1.18474e-13	0	lrrc17	0.129
5.62276e-27	0.907235	0.83	0.709	1.33479e-22	0	tcf7l1a	0.121
1.19562e-15	0.903674	0.34	0.222	2.83828e-11	0	si:dkey-204f11.64	0.118
6.59583e-13	0.90284	0.265	0.162	1.56578e-08	0	etv5b	0.103
1.11669e-13	0.901499	0.339	0.229	2.6509e-09	0	stard9	0.11
5.3157e-11	0.897079	0.303	0.215	1.26189e-06	0	pknox2	0.088
1.26399e-10	0.895342	0.276	0.178	3.00058e-06	0	thy1	0.098
2.92815e-13	0.894993	0.321	0.21	6.95114e-09	0	dock10	0.111
1.22586e-26	0.880608	0.84	0.736	2.91007e-22	0	pcyt2	0.104
3.66976e-31	0.875724	0.759	0.569	8.71165e-27	0	hmga2	0.19
5.56562e-19	0.867493	0.547	0.385	1.32122e-14	0	fryb	0.162
4.18186e-34	0.86519	0.878	0.765	9.92731e-30	0	mtss1	0.113
1.28648e-20	0.861287	0.646	0.504	3.05398e-16	0	sipa1l2	0.142
7.28241e-63	0.856047	0.985	0.871	1.72877e-58	0	ebf3a.1	0.114
8.28368e-28	0.854432	0.834	0.699	1.96646e-23	0	dennd4a	0.135
2.71357e-09	0.852061	0.405	0.325	6.44176e-05	0	si:dkey-85k7.7	0.08
1.42383e-32	0.850299	0.836	0.644	3.38004e-28	0	ece2b	0.192
8.96056e-25	0.848769	0.739	0.589	2.12715e-20	0	gdpd5b	0.15
1.32398e-13	0.848317	0.364	0.226	3.14298e-09	0	adcy5	0.138
4.37571e-18	0.846507	0.535	0.388	1.03875e-13	0	FQ976914.1	0.147
4.09386e-14	0.842824	0.437	0.326	9.71843e-10	0	lrch1	0.111
3.9748e-24	0.840569	0.753	0.609	9.43577e-20	0	anks1b	0.144
1.20676e-12	0.836073	0.337	0.226	2.86472e-08	0	ccdc85ca	0.111
7.04005e-13	0.834428	0.407	0.3	1.67124e-08	0	dock5	0.107
3.43047e-13	0.833143	0.369	0.259	8.14359e-09	0	gpm6bb	0.11
3.04376e-12	0.832916	0.387	0.256	7.22559e-08	0	fhl3b	0.131
3.03112e-08	0.830773	0.298	0.229	0.000719559	0	si:ch211-253b8.5	0.069
2.87512e-16	0.830628	0.512	0.371	6.82525e-12	0	dapk1	0.141
3.77306e-10	0.824685	0.444	0.362	8.95687e-06	0	mylipa	0.082
4.86135e-15	0.820499	0.5	0.333	1.15404e-10	0	krt91	0.167
5.22013e-24	0.814633	0.878	0.804	1.23921e-19	0	cxcl18b	0.074
1.11581e-17	0.81255	0.581	0.459	2.64882e-13	0	rerea	0.122
5.61827e-16	0.81142	0.52	0.395	1.33372e-11	0	bahcc1a	0.125
2.17897e-13	0.805106	0.485	0.36	5.17266e-09	0	sept9b	0.125
2.04818e-37	0.798765	0.869	0.729	4.86217e-33	0	dag1	0.14
1.31396e-19	0.797221	0.608	0.48	3.1192e-15	0	acvrl1	0.128
8.68479e-12	0.79333	0.354	0.25	2.06168e-07	0	zbtb4	0.104
2.57329e-13	0.793063	0.581	0.48	6.10873e-09	0	wt1b	0.101
1.2904e-07	0.776735	0.377	0.323	0.00306329	0	numbl	0.054
5.94885e-14	0.776732	0.556	0.45	1.4122e-09	0	abtb2b	0.106
1.01272e-09	0.775159	0.265	0.176	2.4041e-05	0	kdm2bb	0.089
1.83758e-11	0.770167	0.322	0.208	4.36224e-07	0	dpysl3	0.114
8.0323e-09	0.76915	0.313	0.236	0.000190679	0	cntf	0.077
5.35983e-09	0.767483	0.339	0.253	0.000127237	0	slc43a2a	0.086
1.45894e-08	0.764754	0.267	0.177	0.000346337	0	FP236812.1	0.09
3.68167e-12	0.764164	0.471	0.346	8.73992e-08	0	kcnq4	0.125
3.01437e-11	0.755939	0.684	0.59	7.1558e-07	0	ENSDARG00000059707	0.094
3.72787e-17	0.755191	0.688	0.572	8.84959e-13	0	ccn2a	0.116
2.01956e-08	0.754414	0.258	0.197	0.000479424	0	pja2	0.061
1.56993e-14	0.752473	0.5	0.39	3.72685e-10	0	pip4k2aa	0.11
9.15025e-59	0.750048	0.973	0.937	2.17218e-54	0	selenow1	0.036
1.85118e-11	0.749688	0.337	0.214	4.39452e-07	0	adgrl3.1	0.123
1.52143e-10	0.745902	0.532	0.463	3.61172e-06	0	tgfbr2b	0.069
2.86145e-16	0.745619	0.658	0.576	6.79279e-12	0	slc38a5b	0.082
1.85554e-21	0.744777	0.73	0.571	4.40486e-17	0	2024-03-08	0.159
7.45539e-10	0.743664	0.396	0.304	1.76984e-05	0	pag1	0.092
2.47378e-26	0.742888	0.822	0.662	5.87251e-22	0	auts2a	0.16
5.24948e-09	0.74113	0.316	0.226	0.000124617	0	srfa	0.09
2.89688e-11	0.740976	0.367	0.279	6.8769e-07	0	ywhag1	0.088
1.33198e-35	0.740786	0.883	0.71	3.16199e-31	0	tbx18	0.173
2.48157e-18	0.739911	0.794	0.707	5.89101e-14	0	pard6a	0.087
3.82561e-11	0.73952	0.42	0.331	9.08161e-07	0	rabgap1	0.089
1.38178e-10	0.725597	0.465	0.395	3.28021e-06	0	slc9a3r1a	0.07
2.00947e-21	0.716857	0.88	0.81	4.77029e-17	0	krt15	0.07
4.4343e-08	0.711635	0.313	0.229	0.00105266	0	sfmbt2	0.084
6.15925e-12	0.710363	0.497	0.396	1.46214e-07	0	CABZ01061591.1	0.101
4.30324e-09	0.709502	0.47	0.378	0.000102155	0	lrmda	0.092
2.61004e-10	0.708431	0.535	0.454	6.19597e-06	0	pde4ba	0.081
5.26332e-07	0.708228	0.322	0.261	0.0124946	0	tspan9a	0.061
3.36556e-32	0.706227	0.873	0.763	7.9895e-28	0	sptan1	0.11
1.03854e-12	0.70401	0.443	0.327	2.46538e-08	0	fkbp1b	0.116
5.83439e-10	0.704003	0.505	0.433	1.38503e-05	0	CABZ01070631.2	0.072
3.00977e-09	0.702499	0.657	0.628	7.1449e-05	0	cblb	0.029
1.4598e-07	0.701639	0.319	0.251	0.00346541	0	tp53bp2b	0.068
1.93986e-09	0.699766	0.336	0.254	4.60504e-05	0	b3galt2	0.082
2.46333e-07	0.699371	0.315	0.23	0.0058477	0	dipk2ab	0.085
1.71764e-10	0.69542	0.605	0.557	4.07751e-06	0	bcor	0.048
2.5754e-09	0.694987	0.342	0.248	6.11375e-05	0	rorab	0.094
6.62498e-14	0.694591	0.587	0.496	1.5727e-09	0	ugt1b5	0.091
1.85313e-12	0.694195	0.509	0.37	4.39915e-08	0	plxnb1a	0.139
1.51689e-16	0.691859	0.768	0.665	3.60094e-12	0	magi1b	0.103
4.75306e-30	0.691063	0.895	0.799	1.12833e-25	0	rbpms2b	0.096
2.5924e-19	0.689848	0.744	0.598	6.1541e-15	0	raver2	0.146
1.18384e-15	0.680516	0.705	0.601	2.81032e-11	0	jam3b	0.104
1.27517e-10	0.678508	0.383	0.28	3.02714e-06	0	ITLN1	0.103
1.57135e-11	0.677805	0.512	0.403	3.73023e-07	0	foxn3	0.109
2.14523e-09	0.677745	0.449	0.359	5.09256e-05	0	plekha5	0.09
5.31957e-16	0.676748	0.589	0.424	1.26281e-11	0	lrp2a	0.165
2.03969e-23	0.676707	0.892	0.821	4.84202e-19	0	myh10	0.071
1.23717e-13	0.676131	0.648	0.551	2.93692e-09	0	atp11a	0.097
1.63203e-12	0.672336	0.489	0.366	3.87427e-08	0	cygb2	0.123
8.70332e-09	0.672289	0.37	0.319	0.000206608	0	mbpb	0.051
2.14055e-14	0.670248	0.631	0.573	5.08145e-10	0	anxa4	0.058
1.21225e-22	0.66882	0.761	0.63	2.87777e-18	0	fgfr4	0.131
1.30604e-07	0.668091	0.265	0.169	0.0031004	0	znf516	0.096
3.94694e-08	0.666487	0.27	0.205	0.000936963	0	tdgf1	0.065
2.17103e-29	0.664885	0.919	0.795	5.15382e-25	0	ccnd2a	0.124
7.15368e-22	0.66117	0.774	0.651	1.69821e-17	0	raraa	0.123
2.65807e-09	0.659848	0.309	0.211	6.31e-05	0	camk1b	0.098
1.73437e-06	0.659711	0.271	0.215	0.0411723	0	apln	0.056
3.99305e-15	0.65923	0.578	0.434	9.47909e-11	0	si:dkey-238i5.2	0.144
7.57378e-09	0.659165	0.37	0.309	0.000179794	0	ralab	0.061
2.26602e-19	0.658132	0.833	0.733	5.3793e-15	0	arhgef4	0.1
8.48519e-22	0.656112	0.785	0.674	2.0143e-17	0	cish	0.111
2.18949e-09	0.655999	0.467	0.405	5.19764e-05	0	kras	0.062
4.6494e-13	0.653435	0.506	0.371	1.10372e-08	0	si:ch1073-459j12.1	0.135
8.62437e-12	0.652917	0.59	0.488	2.04734e-07	0	dennd5a	0.102
2.78448e-11	0.648394	0.431	0.309	6.61008e-07	0	ulk2	0.122
2.38543e-10	0.646409	0.465	0.362	5.66278e-06	0	ppp1r1b	0.103
6.60007e-14	0.644535	0.631	0.539	1.56679e-09	0	add1	0.092
1.30583e-13	0.644242	0.764	0.703	3.09991e-09	0	bcl2l10	0.061
4.14353e-08	0.643794	0.358	0.246	0.000983634	0	sost	0.112
2.75701e-11	0.642332	0.503	0.413	6.54487e-07	0	lims1	0.09
2.75942e-08	0.638998	0.285	0.206	0.000655059	0	calcrla	0.079
3.79088e-07	0.635957	0.289	0.235	0.00899916	0	wipf1b	0.054
6.33159e-19	0.630542	0.792	0.626	1.50306e-14	0	pde7a	0.166
2.33548e-18	0.628664	0.779	0.712	5.54419e-14	0	2024-09-10	0.067
9.76968e-12	0.626132	0.616	0.538	2.31922e-07	0	csnk1g2b	0.078
1.84969e-29	0.62462	0.727	0.442	4.39099e-25	0	fabp11a	0.285
3.37012e-11	0.622315	0.667	0.597	8.00034e-07	0	fnbp1l	0.07
2.61807e-12	0.620198	0.623	0.522	6.21505e-08	0	myo18ab	0.101
5.45361e-09	0.619358	0.535	0.461	0.000129463	0	ralgapa1	0.074
1.09982e-10	0.616854	0.511	0.414	2.61087e-06	0	cav2	0.097
7.05943e-15	0.616734	0.7	0.598	1.67584e-10	0	mpp7a	0.102
1.92654e-07	0.615525	0.392	0.338	0.00457341	0	nrip1b	0.054
9.09593e-10	0.615216	0.489	0.428	2.15928e-05	0	si:dkey-112e7.2	0.061
3.10054e-07	0.614075	0.256	0.176	0.00736037	0	mxd4	0.08
8.16172e-25	0.612745	0.881	0.794	1.93751e-20	0	mych	0.087
8.9251e-08	0.611554	0.404	0.343	0.00211873	0	CAPN1	0.061
7.53951e-24	0.609656	0.917	0.841	1.7898e-19	0	baz2ba	0.076
5.52131e-13	0.607668	0.572	0.463	1.3107e-08	0	tspan18a	0.109
7.78538e-08	0.607444	0.301	0.231	0.00184817	0	si:ch211-212k18.8	0.07
3.27784e-07	0.60714	0.502	0.442	0.00778128	0	sipa1l1	0.06
1.485e-16	0.606122	0.742	0.622	3.52525e-12	0	anxa1a	0.12
1.86365e-08	0.604804	0.322	0.237	0.000442413	0	si:ch211-212k18.9	0.085
6.38699e-15	0.601352	0.711	0.601	1.51621e-10	0	adamts9	0.11
2.37882e-15	0.600919	0.833	0.767	5.64708e-11	0	myh9b	0.066
4.09597e-08	0.598301	0.438	0.363	0.000972342	0	cdkn1d	0.075
1.05646e-07	0.597431	0.426	0.37	0.00250793	0	rybpb	0.056
1.67178e-21	0.59495	0.887	0.844	3.96863e-17	0	selenop	0.043
7.35467e-13	0.592759	0.842	0.771	1.74593e-08	0	wt1a	0.071
3.42665e-29	0.592386	0.917	0.823	8.13453e-25	0	mfap5	0.094
4.59641e-11	0.586328	0.637	0.526	1.09114e-06	0	slc6a8	0.111
9.68162e-07	0.585223	0.428	0.36	0.0229832	0	itm2cb	0.068
1.19276e-14	0.58083	0.59	0.446	2.83149e-10	0	nupr1a	0.144
6.11304e-09	0.579262	0.568	0.511	0.000145117	0	adipor2	0.057
8.09262e-09	0.57904	0.563	0.5	0.000192111	0	cry2	0.063
1.34464e-10	0.578627	0.712	0.639	3.19205e-06	0	daam1b	0.073
4.06197e-09	0.578407	0.413	0.326	9.64271e-05	0	map2k6	0.087
6.44983e-07	0.577302	0.255	0.179	0.0153112	0	si:cabz01007802.1	0.076
2.86413e-42	0.572553	0.98	0.826	6.79916e-38	0	fn1b	0.154
2.5954e-08	0.570699	0.473	0.397	0.000616122	0	zgc:123010	0.076
3.49104e-11	0.565767	0.571	0.479	8.28739e-07	0	ctbp2a	0.092
5.78291e-08	0.565514	0.58	0.525	0.0013728	0	tmod2	0.055
2.81224e-33	0.564044	0.967	0.793	6.67597e-29	0	gstm.3	0.174
1.91789e-29	0.562266	0.98	0.951	4.55287e-25	0	h2ax1	0.029
1.3043e-09	0.561787	0.666	0.592	3.09627e-05	0	elf1	0.074
9.8469e-13	0.560935	0.681	0.577	2.33756e-08	0	bhlhe40	0.104
8.43454e-11	0.560428	0.643	0.553	2.00227e-06	0	zgc:77486.1	0.09
1.83503e-06	0.559954	0.494	0.451	0.0435618	0	AL935186.10	0.043
8.73214e-07	0.558638	0.489	0.428	0.0207292	0	h1-10	0.061
1.59489e-09	0.55601	0.569	0.514	3.78611e-05	0	ptbp1a	0.055
1.81484e-22	0.555396	0.911	0.818	4.30825e-18	0	myrf	0.093
1.00384e-12	0.55495	0.816	0.754	2.38301e-08	0	lrp5	0.062
1.20882e-16	0.554254	0.81	0.718	2.86963e-12	0	ppfibp1a	0.092
2.55504e-45	0.554104	0.992	0.94	6.06542e-41	0	cavin2b	0.052
8.23732e-12	0.552501	0.599	0.499	1.95546e-07	0	zgc:92606	0.1
2.0735e-08	0.550424	0.604	0.547	0.000492227	0	qki2	0.057
1.10454e-11	0.54933	0.539	0.413	2.62208e-07	0	setbp1	0.126
1.32799e-08	0.540223	0.646	0.548	0.00031525	0	igsf3	0.098
4.42995e-07	0.539926	0.399	0.332	0.0105163	0	phactr4b	0.067
5.74936e-07	0.538543	0.494	0.449	0.0136484	0	irf2	0.045
1.18827e-07	0.536004	0.408	0.326	0.00282084	0	cmtm7	0.082
1.84052e-06	0.535929	0.325	0.26	0.043692	0	si:ch211-161c3.6	0.065
1.6782e-08	0.535759	0.593	0.533	0.000398387	0	atoh8	0.06
2.37593e-20	0.534623	0.935	0.871	5.64021e-16	0	cast	0.064
8.02149e-13	0.534298	0.627	0.514	1.90422e-08	0	ndrg2	0.113
3.41184e-07	0.533998	0.577	0.512	0.00809938	0	gpr146	0.065
1.01598e-08	0.53355	0.456	0.338	0.000241183	0	tuba8l3	0.118
3.42509e-12	0.528696	0.601	0.453	8.13082e-08	0	cxcl14	0.148
1.47768e-13	0.526082	0.861	0.775	3.50786e-09	0	thbs1a	0.086
2.8202e-13	0.525786	0.709	0.618	6.69487e-09	0	zfp36l2	0.091
1.49261e-08	0.52396	0.467	0.366	0.00035433	0	s1pr2	0.101
1.03525e-17	0.523067	0.849	0.761	2.45759e-13	0	nfil3	0.088
2.1871e-09	0.518909	0.705	0.626	5.19197e-05	0	frmd4ba	0.079
8.50053e-12	0.517625	0.729	0.672	2.01794e-07	0	sptbn1	0.057
4.05175e-07	0.515531	0.495	0.415	0.00961844	0	cishb	0.08
4.89577e-16	0.514216	0.791	0.626	1.16221e-11	0	robo1	0.165
2.63778e-07	0.51198	0.544	0.501	0.00626181	0	metrnla	0.043
1.17208e-10	0.508997	0.717	0.637	2.78241e-06	0	epn2	0.08
1.47653e-11	0.505965	0.836	0.772	3.50513e-07	0	tgm2b	0.064
3.79091e-08	0.50365	0.583	0.496	0.000899923	0	aopep	0.087
1.07657e-12	0.503397	0.764	0.684	2.55566e-08	0	spry4	0.08
1.06873e-14	0.500464	0.839	0.766	2.53706e-10	0	pleca	0.073
6.09844e-11	0.500344	0.679	0.6	1.44771e-06	0	spred2b	0.079
6.76429e-135	3.57871	0.78	0.151	1.60577e-130	1	elnb	0.629
1.28632e-76	3.12631	0.464	0.092	3.05359e-72	1	tent5bb	0.372
4.18676e-66	3.09767	0.42	0.079	9.93895e-62	1	crhr1	0.341
1.51301e-59	2.93651	0.548	0.249	3.59174e-55	1	cxcl8a	0.299
3.05981e-163	2.89876	0.84	0.183	7.26368e-159	1	loxa	0.657
3.24361e-102	2.7848	0.735	0.202	7.7e-98	1	ifitm1	0.533
6.61434e-62	2.65755	0.429	0.096	1.57018e-57	1	si:ch211-1a19.3	0.333
1.43943e-87	2.63225	0.638	0.186	3.41707e-83	1	ptgs2a	0.452
1.13602e-94	2.35413	0.798	0.465	2.6968e-90	1	aqp1a.1	0.333
3.17811e-50	2.31871	0.397	0.099	7.54451e-46	1	sema3bl	0.298
1.84119e-42	2.30791	0.353	0.081	4.3708e-38	1	kcne4	0.272
4.50999e-65	2.2737	0.485	0.053	1.07063e-60	1	tlx2	0.432
1.70184e-23	2.25464	0.262	0.081	4.03999e-19	1	thbs1b	0.181
3.08205e-41	2.17116	0.406	0.134	7.31647e-37	1	prkg1a	0.272
2.95604e-36	2.14131	0.387	0.148	7.01735e-32	1	sorbs2a	0.239
7.28921e-56	2.09508	0.624	0.274	1.73039e-51	1	twist1a	0.35
6.57288e-33	1.95723	0.26	0.04	1.56034e-28	1	wnt11	0.22
3.44313e-58	1.94549	0.752	0.468	8.17366e-54	1	postnb	0.284
7.31948e-24	1.88761	0.269	0.058	1.73757e-19	1	col11a1b	0.211
4.08104e-27	1.88145	0.278	0.093	9.68799e-23	1	fhod1	0.185
8.27411e-46	1.87554	0.65	0.334	1.96419e-41	1	crip1	0.316
1.14758e-31	1.85207	0.39	0.174	2.72423e-27	1	si:dkey-164f24.2	0.216
9.85539e-36	1.83202	0.306	0.053	2.33957e-31	1	si:dkey-30e9.7	0.253
3.52703e-42	1.82197	0.608	0.354	8.37281e-38	1	hbegfa	0.254
7.64855e-40	1.80046	0.466	0.153	1.81569e-35	1	sostdc1a	0.313
8.20369e-32	1.7576	0.441	0.163	1.94747e-27	1	nrg2a	0.278
8.07789e-21	1.73526	0.262	0.088	1.91761e-16	1	shroom3	0.174
1.12848e-34	1.69761	0.457	0.172	2.67889e-30	1	rgs5a	0.285
1.74486e-23	1.68392	0.262	0.074	4.14213e-19	1	tmtc2a	0.188
1.83355e-64	1.6738	0.835	0.608	4.35267e-60	1	c7a	0.227
1.84014e-52	1.60994	0.664	0.392	4.36832e-48	1	ehd2b	0.272
1.71918e-36	1.60642	0.499	0.236	4.08117e-32	1	zgc:91860	0.263
2.41634e-77	1.59944	0.875	0.574	5.73615e-73	1	FP102018.1	0.301
1.50452e-31	1.59683	0.787	0.595	3.57158e-27	1	rbp4	0.192
2.63713e-59	1.58594	0.787	0.521	6.26029e-55	1	plk3	0.266
3.26649e-19	1.54453	0.251	0.093	7.75433e-15	1	il16	0.158
2.40646e-31	1.54039	0.49	0.248	5.71269e-27	1	ptges	0.242
8.54734e-98	1.53018	0.961	0.789	2.02905e-93	1	cavin1b	0.172
1.31019e-19	1.51581	0.302	0.12	3.11025e-15	1	ctnnal1	0.182
3.77532e-37	1.49527	0.492	0.162	8.96224e-33	1	hpgd	0.33
7.37782e-34	1.4877	0.52	0.229	1.75142e-29	1	dock9b	0.291
7.4497e-28	1.48063	0.492	0.249	1.76849e-23	1	gpc6a	0.243
7.69662e-61	1.46393	0.698	0.217	1.8271e-56	1	cfd	0.481
4.41746e-19	1.42587	0.378	0.197	1.04866e-14	1	sox11a	0.181
9.91566e-20	1.414	0.295	0.116	2.35388e-15	1	wfdc2	0.179
4.9021e-37	1.40923	0.58	0.336	1.16371e-32	1	ENSDARG00000040280	0.244
4.94767e-19	1.40221	0.265	0.084	1.17453e-14	1	gas2a	0.181
6.26329e-27	1.3983	0.513	0.299	1.48684e-22	1	rasal2	0.214
1.01298e-49	1.39225	0.87	0.725	2.40471e-45	1	clic2	0.145
1.35913e-23	1.38707	0.309	0.126	3.22645e-19	1	pbxip1b	0.183
1.96087e-28	1.37221	0.429	0.148	4.65491e-24	1	nid2a	0.281
2.61042e-29	1.37045	0.555	0.273	6.19688e-25	1	itga1	0.282
2.88978e-18	1.36896	0.253	0.095	6.86005e-14	1	lrrc15	0.158
4.60315e-14	1.35593	0.281	0.147	1.09274e-09	1	BX663503.3	0.134
2.88273e-51	1.35295	0.789	0.309	6.84331e-47	1	slit3	0.48
2.7177e-31	1.3218	0.68	0.505	6.45154e-27	1	im:7151449	0.175
5.03665e-37	1.31818	0.78	0.59	1.19565e-32	1	fn1a	0.19
1.30693e-21	1.31448	0.376	0.183	3.10251e-17	1	phlda3	0.193
2.63701e-12	1.31138	0.265	0.15	6.25999e-08	1	eml3	0.115
2.8856e-24	1.29932	0.401	0.152	6.85012e-20	1	loxl1	0.249
4.21221e-24	1.29021	0.457	0.209	9.99937e-20	1	net1	0.248
1.0081e-61	1.28465	0.896	0.754	2.39313e-57	1	pcolcea	0.142
2.04419e-22	1.2831	0.406	0.215	4.85269e-18	1	olfml3b	0.191
3.69445e-20	1.26843	0.406	0.212	8.77025e-16	1	slco5a1a.1	0.194
7.91747e-24	1.25603	0.369	0.132	1.87953e-19	1	si:ch73-380l3.2	0.237
2.31846e-28	1.23835	0.735	0.587	5.5038e-24	1	lsp1a	0.148
8.24249e-20	1.22608	0.473	0.223	1.95668e-15	1	fgfrl1a	0.25
2.44248e-22	1.22549	0.418	0.14	5.79821e-18	1	mecom	0.278
8.48567e-25	1.21926	0.543	0.285	2.01441e-20	1	tox	0.258
6.79037e-20	1.21478	0.425	0.215	1.61197e-15	1	prdx1	0.21
4.92088e-20	1.19457	0.408	0.187	1.16817e-15	1	cldn5a	0.221
2.53995e-36	1.19059	0.712	0.492	6.02959e-32	1	cx43.4	0.22
5.75735e-33	1.18222	0.731	0.493	1.36674e-28	1	tgm1l1	0.238
1.98773e-17	1.15909	0.494	0.33	4.71868e-13	1	enox2	0.164
7.37935e-28	1.15819	0.643	0.485	1.75178e-23	1	fbln5	0.158
2.38411e-53	1.15534	0.977	0.905	5.65963e-49	1	ccn1	0.072
7.19236e-55	1.15209	0.898	0.723	1.70739e-50	1	ehd1b	0.175
4.48394e-25	1.14945	0.752	0.579	1.06444e-20	1	zgc:158343	0.173
1.45064e-48	1.13885	0.875	0.608	3.44367e-44	1	igf2b	0.267
7.62141e-16	1.1253	0.408	0.246	1.80925e-11	1	arl4aa	0.162
5.59931e-19	1.1241	0.596	0.445	1.32922e-14	1	emid1	0.151
3.51631e-14	1.1133	0.353	0.214	8.34737e-10	1	ttn.2	0.139
3.02669e-20	1.11305	0.575	0.406	7.18505e-16	1	myo1ea	0.169
2.91241e-28	1.11186	0.71	0.519	6.91377e-24	1	nfkbiab	0.191
6.83573e-26	1.11097	0.78	0.626	1.62273e-21	1	thrab	0.154
6.2832e-11	1.10859	0.573	0.513	1.49157e-06	1	rps27l	0.06
5.21138e-17	1.10576	0.35	0.164	1.23713e-12	1	emilin1b	0.186
4.65768e-24	1.10478	0.536	0.296	1.10569e-19	1	foxc1b	0.24
8.98967e-38	1.09427	0.93	0.874	2.13406e-33	1	col1a1a	0.056
9.85318e-22	1.09115	0.566	0.373	2.33905e-17	1	vim	0.193
1.12702e-16	1.08202	0.52	0.375	2.67543e-12	1	nupr1b	0.145
2.14686e-50	1.07772	0.965	0.887	5.09644e-46	1	col1a2	0.078
1.19786e-21	1.07074	0.552	0.321	2.84359e-17	1	eya4	0.231
1.43962e-15	1.06454	0.369	0.159	3.41752e-11	1	mylka	0.21
3.30463e-31	1.06072	0.863	0.71	7.84487e-27	1	dusp5	0.153
3.12657e-14	1.05213	0.425	0.293	7.42217e-10	1	ENSDARG00000101858	0.132
6.73282e-19	1.05097	0.443	0.253	1.59831e-14	1	crip3	0.19
5.03756e-13	1.0486	0.429	0.312	1.19587e-08	1	amotl2b	0.117
5.03244e-14	1.03121	0.452	0.333	1.19465e-09	1	rcan1a	0.119
8.42608e-12	1.03041	0.285	0.137	2.00027e-07	1	sfrp1a	0.148
1.57703e-24	1.0304	0.698	0.494	3.74371e-20	1	nfkbiaa	0.204
4.03404e-15	1.0297	0.325	0.171	9.57641e-11	1	rgs3a	0.154
2.96306e-20	1.02946	0.798	0.725	7.034e-16	1	shc1	0.073
2.57871e-11	1.02352	0.376	0.259	6.1216e-07	1	nedd9	0.117
6.15311e-28	1.00224	0.826	0.684	1.46069e-23	1	flnb	0.142
1.4038e-33	1.00207	0.796	0.598	3.33248e-29	1	rbpms2a	0.198
7.25896e-10	0.997788	0.348	0.201	1.7232e-05	1	luzp1	0.147
6.93399e-14	0.976177	0.594	0.474	1.64606e-09	1	tmem108	0.12
3.36815e-13	0.959105	0.443	0.281	7.99564e-09	1	aplp1	0.162
9.47177e-15	0.957826	0.411	0.242	2.2485e-10	1	sema6dl	0.169
8.03392e-26	0.955279	0.657	0.389	1.90717e-21	1	iqsec1b	0.268
2.94688e-11	0.954311	0.494	0.357	6.99559e-07	1	mical2a	0.137
4.88529e-10	0.952361	0.401	0.285	1.15972e-05	1	kidins220a	0.116
1.53911e-16	0.948051	0.747	0.604	3.65369e-12	1	zfpm1	0.143
5.34778e-09	0.926914	0.274	0.186	0.000126951	1	fzd8a	0.088
1.08139e-12	0.925646	0.473	0.343	2.56712e-08	1	kcnn4	0.13
1.6348e-08	0.919966	0.36	0.288	0.000388085	1	ndrg1a	0.072
6.86201e-11	0.919075	0.601	0.499	1.62897e-06	1	fhl3a	0.102
9.22861e-16	0.916798	0.469	0.223	2.19078e-11	1	pcdh7b	0.246
7.76336e-15	0.910398	0.51	0.339	1.84294e-10	1	epha2a	0.171
6.68046e-24	0.910051	0.766	0.574	1.58587e-19	1	pawr	0.192
1.77333e-14	0.908466	0.39	0.213	4.20971e-10	1	sox11b	0.177
4.143e-14	0.907511	0.404	0.24	9.83508e-10	1	nfkb2	0.164
6.32354e-11	0.898835	0.288	0.162	1.50115e-06	1	esyt3	0.126
5.80612e-19	0.897293	0.64	0.502	1.37831e-14	1	pcolce2b	0.138
1.25895e-14	0.896416	0.425	0.246	2.98862e-10	1	si:ch211-263k4.2	0.179
5.5992e-12	0.89614	0.55	0.451	1.32919e-07	1	srgap1a	0.099
8.85031e-07	0.895978	0.295	0.213	0.0210098	1	znf704	0.082
3.07357e-13	0.894183	0.705	0.582	7.29636e-09	1	ddit3	0.123
2.11219e-11	0.890935	0.476	0.342	5.01412e-07	1	mpped2a	0.134
5.45815e-15	0.885915	0.529	0.383	1.29571e-10	1	tspan36	0.146
1.86256e-10	0.882501	0.29	0.156	4.42152e-06	1	olfml3a	0.134
3.22194e-08	0.881421	0.36	0.238	0.000764856	1	pmp22b	0.122
2.90659e-26	0.879676	0.852	0.684	6.89996e-22	1	pard3bb	0.168
6.57252e-17	0.878926	0.517	0.343	1.56025e-12	1	cpz	0.174
1.01667e-10	0.872219	0.35	0.212	2.41347e-06	1	tnfsf10l	0.138
4.09326e-25	0.871146	0.852	0.724	9.71698e-21	1	nfil3-5	0.128
2.00102e-16	0.868613	0.573	0.424	4.75023e-12	1	tp53	0.149
1.76832e-24	0.865689	0.735	0.532	4.19781e-20	1	cyp1c1	0.203
4.86852e-13	0.861478	0.443	0.315	1.15574e-08	1	cd99	0.128
1.55128e-08	0.859697	0.329	0.221	0.000368259	1	map3k22	0.108
1.8883e-28	0.858157	0.803	0.626	4.48263e-24	1	tuft1a	0.177
1.56081e-22	0.856153	0.752	0.536	3.7052e-18	1	arid5b	0.216
7.34799e-18	0.853918	0.608	0.43	1.74434e-13	1	ponzr1	0.178
5.37843e-13	0.853873	0.262	0.072	1.27679e-08	1	lum	0.19
2.53419e-11	0.852608	0.717	0.619	6.01591e-07	1	hs6st1a	0.098
2.45906e-09	0.847312	0.281	0.176	5.83756e-05	1	rab11fip1a	0.105
2.31401e-11	0.844676	0.603	0.486	5.49322e-07	1	serpine1	0.117
6.48638e-10	0.843069	0.346	0.227	1.5398e-05	1	phldb2b	0.119
1.71167e-13	0.838872	0.408	0.226	4.06333e-09	1	snai1b	0.182
3.28125e-08	0.836636	0.334	0.249	0.000778936	1	lmcd1	0.085
1.93729e-14	0.83443	0.51	0.348	4.59894e-10	1	pim3	0.162
1.51668e-16	0.831811	0.715	0.61	3.60044e-12	1	ip6k2b	0.105
4.02057e-15	0.828489	0.571	0.39	9.54443e-11	1	nova2	0.181
4.11379e-10	0.827452	0.455	0.357	9.76572e-06	1	crybg1a	0.098
1.71256e-08	0.819769	0.483	0.393	0.000406545	1	nabp1a	0.09
6.62971e-16	0.816373	0.659	0.508	1.57383e-11	1	glsb	0.151
3.20476e-29	0.815841	0.912	0.832	7.60779e-25	1	scarb2a	0.08
8.82795e-11	0.81479	0.443	0.326	2.09567e-06	1	col16a1	0.117
6.66213e-13	0.813311	0.492	0.356	1.58152e-08	1	pabpc1b	0.136
1.7351e-10	0.810976	0.425	0.306	4.11895e-06	1	rnd3a	0.119
2.64464e-09	0.807072	0.343	0.23	6.27811e-05	1	uck2b	0.113
8.28105e-17	0.803398	0.613	0.433	1.96584e-12	1	dbn1	0.18
5.22378e-18	0.803382	0.687	0.573	1.24007e-13	1	s100v2	0.114
3.49701e-12	0.80021	0.494	0.355	8.30155e-08	1	gnb4b	0.139
4.72592e-08	0.799349	0.394	0.298	0.00112189	1	peli3	0.096
1.28459e-46	0.798919	0.993	0.978	3.04949e-42	1	krt94	0.015
3.30886e-08	0.793898	0.329	0.224	0.00078549	1	limch1b	0.105
7.90862e-08	0.792362	0.323	0.234	0.00187743	1	shroom2a	0.089
4.46577e-12	0.791286	0.548	0.439	1.06013e-07	1	tgif1	0.109
1.36213e-26	0.788832	0.919	0.842	3.23356e-22	1	col5a1	0.077
1.9846e-07	0.78375	0.332	0.238	0.00471125	1	tfe3a	0.094
1.43435e-09	0.781202	0.448	0.35	3.405e-05	1	zgc:174888	0.098
6.54202e-09	0.770453	0.459	0.335	0.000155301	1	pappaa	0.124
1.36496e-06	0.770116	0.29	0.211	0.0324028	1	fam102ab	0.079
1.23969e-08	0.769735	0.355	0.232	0.00029429	1	tnfsf12	0.123
2.5692e-08	0.765688	0.276	0.159	0.000609902	1	hspa12b	0.117
1.12913e-07	0.763654	0.441	0.368	0.00268043	1	fmnl2a	0.073
8.69046e-13	0.760847	0.698	0.574	2.06303e-08	1	frya	0.124
8.87244e-08	0.759452	0.288	0.186	0.00210623	1	bin1b	0.102
1.18699e-20	0.759312	0.886	0.803	2.81779e-16	1	myo1cb	0.083
2.78511e-16	0.758939	0.68	0.514	6.61157e-12	1	socs1a	0.166
2.12248e-07	0.757464	0.292	0.201	0.00503856	1	fam49a	0.091
2.05532e-06	0.75427	0.394	0.326	0.0487912	1	ches1	0.068
2.4225e-08	0.753722	0.432	0.339	0.000575078	1	hk1	0.093
1.08987e-11	0.75322	0.478	0.338	2.58725e-07	1	plpp1a	0.14
1.19748e-07	0.751959	0.357	0.274	0.00284271	1	niban2b	0.083
5.52897e-23	0.750282	0.916	0.873	1.31252e-18	1	sat1a.2	0.043
1.51439e-11	0.749816	0.585	0.492	3.59501e-07	1	epb41l5	0.093
2.30511e-17	0.748393	0.613	0.401	5.47209e-13	1	tnnt2a	0.212
2.75092e-08	0.746134	0.369	0.282	0.000653041	1	marveld1	0.087
9.75459e-07	0.742789	0.295	0.226	0.0231564	1	stk10	0.069
8.18077e-08	0.741045	0.587	0.534	0.00194203	1	p3h2	0.053
6.82148e-08	0.739022	0.357	0.275	0.00161935	1	dap1b	0.082
1.70294e-18	0.73786	0.814	0.707	4.0426e-14	1	nfatc1	0.107
7.21323e-13	0.730164	0.58	0.457	1.71235e-08	1	epha7	0.123
6.60898e-10	0.726555	0.578	0.5	1.56891e-05	1	sc:d0202.1	0.078
2.27243e-07	0.720886	0.49	0.413	0.00539452	1	f3a	0.077
2.41305e-10	0.713238	0.506	0.395	5.72833e-06	1	tmem88a	0.111
2.14012e-07	0.711302	0.32	0.223	0.00508043	1	rbfox1l	0.097
1.24152e-07	0.704868	0.638	0.569	0.00294724	1	ivns1abpa	0.069
1.99474e-07	0.69982	0.306	0.209	0.00473532	1	itm2bb	0.097
1.58172e-07	0.695546	0.323	0.213	0.00375484	1	nav2b	0.11
5.88785e-08	0.695077	0.369	0.262	0.00139772	1	prkaa1	0.107
2.93623e-09	0.690035	0.459	0.341	6.97033e-05	1	palm2akap2.1	0.118
6.30238e-10	0.690002	0.552	0.436	1.49612e-05	1	entpd1	0.116
1.58183e-13	0.683169	0.742	0.66	3.75512e-09	1	atp1b1a	0.082
6.87953e-08	0.68246	0.439	0.328	0.00163313	1	CABZ01044099.1	0.111
3.55062e-10	0.679686	0.543	0.442	8.42881e-06	1	slc25a55a	0.101
2.64787e-12	0.678165	0.875	0.837	6.28579e-08	1	krt18a.1	0.038
9.42125e-09	0.67479	0.455	0.322	0.000223651	1	arrdc3a	0.133
3.60879e-10	0.672838	0.589	0.499	8.5669e-06	1	pdcd6	0.09
4.26911e-07	0.668894	0.42	0.323	0.0101345	1	npr3	0.097
3.54911e-07	0.664068	0.406	0.305	0.00842523	1	slc24a3	0.101
6.08528e-08	0.660289	0.418	0.319	0.00144458	1	snx18a	0.099
1.10047e-19	0.658725	0.835	0.717	2.61241e-15	1	cdon	0.118
2.07659e-09	0.656558	0.712	0.641	4.92961e-05	1	msi2b	0.071
1.36759e-23	0.654891	0.617	0.319	3.24651e-19	1	LO018188.1	0.298
2.21097e-07	0.653178	0.552	0.462	0.00524862	1	bcl2a	0.09
1.53061e-07	0.651564	0.376	0.266	0.00363351	1	arhgef10	0.11
1.5112e-25	0.650622	0.991	0.989	3.58744e-21	1	ENSDARG00000103720	0.002
1.43677e-16	0.649447	0.575	0.368	3.41076e-12	1	myl9a	0.207
1.44646e-07	0.645958	0.448	0.348	0.00343376	1	ptprk	0.1
3.90508e-18	0.64201	0.905	0.836	9.27028e-14	1	akap12b	0.069
1.37661e-18	0.641215	0.847	0.734	3.26793e-14	1	pdlim1	0.113
9.21358e-07	0.639895	0.281	0.173	0.0218721	1	col2a1b	0.108
4.66864e-12	0.639721	0.729	0.592	1.10829e-07	1	id2a	0.137
8.87887e-15	0.638849	0.884	0.824	2.10776e-10	1	add3a	0.06
6.05884e-11	0.636481	0.652	0.576	1.43831e-06	1	csrp1a	0.076
4.17458e-10	0.635355	0.71	0.662	9.91004e-06	1	anxa11a	0.048
4.77793e-08	0.630125	0.494	0.38	0.00113423	1	samd4a	0.114
2.86496e-07	0.624243	0.559	0.508	0.00680113	1	mob2a	0.051
9.248e-12	0.624051	0.826	0.749	2.19538e-07	1	jund	0.077
2.11347e-16	0.620844	0.817	0.705	5.01716e-12	1	ahr2	0.112
4.40282e-08	0.618309	0.742	0.713	0.00104519	1	ccng1	0.029
6.00783e-07	0.615247	0.267	0.14	0.014262	1	foxc1a	0.127
2.94355e-12	0.615181	0.775	0.683	6.98769e-08	1	bcar1	0.092
1.25572e-06	0.614755	0.369	0.264	0.0298096	1	filip1b	0.105
1.59768e-06	0.613305	0.404	0.275	0.0379272	1	ror1	0.129
9.46875e-07	0.610511	0.545	0.464	0.0224779	1	fhl2a	0.081
1.79326e-11	0.610389	0.794	0.728	4.25701e-07	1	BX908797.1	0.066
2.28513e-08	0.601832	0.613	0.523	0.000542468	1	tacc1	0.09
1.48208e-07	0.599255	0.568	0.512	0.00351832	1	rnd3b	0.056
1.262e-06	0.594293	0.355	0.252	0.0299587	1	osbpl10b	0.103
1.9354e-10	0.593797	0.647	0.507	4.59445e-06	1	nuak1b	0.14
7.86566e-14	0.592918	0.833	0.764	1.86723e-09	1	col5a2a	0.069
8.68252e-08	0.587672	0.508	0.409	0.00206114	1	cyp2ad3	0.099
2.48056e-08	0.583245	0.42	0.316	0.00058886	1	tpm1	0.104
9.38079e-09	0.579653	0.742	0.685	0.000222691	1	dkk3b	0.057
5.48631e-12	0.576391	0.668	0.526	1.30239e-07	1	CABZ01080702.1	0.142
3.18744e-07	0.575006	0.52	0.415	0.00756666	1	tnfaip3	0.105
2.99911e-14	0.572463	0.928	0.871	7.11959e-10	1	dap1b.1	0.057
3.77297e-13	0.570053	0.886	0.809	8.95665e-09	1	cbx7a	0.077
8.33857e-08	0.569344	0.425	0.315	0.00197949	1	zfp36l1a	0.11
3.91475e-18	0.568754	0.968	0.926	9.29321e-14	1	si:ch211-222l21.1	0.042
1.80256e-08	0.565459	0.652	0.532	0.000427909	1	si:ch211-178n15.1	0.12
1.76752e-08	0.563336	0.415	0.224	0.000419592	1	tbx20	0.191
1.48102e-07	0.554596	0.353	0.225	0.00351579	1	si:dkey-57k2.6	0.128
3.26849e-07	0.540172	0.589	0.498	0.00775907	1	dusp8a	0.091
1.92835e-06	0.536888	0.916	0.909	0.0457771	1	crim1	0.007
4.55876e-09	0.535703	0.914	0.895	0.00010822	1	tns1b	0.019
6.69745e-07	0.534302	0.603	0.512	0.0158991	1	pkp3b	0.091
4.33224e-10	0.525275	0.682	0.577	1.02843e-05	1	ms4a17a.9	0.105
3.24472e-11	0.523946	0.805	0.74	7.70264e-07	1	tln1	0.065
3.33077e-13	0.510519	0.863	0.779	7.90692e-09	1	coro1ca	0.084
1.05064e-43	3.14038	0.361	0.062	2.49412e-39	2	clu	0.299
3.82632e-40	1.99437	0.52	0.12	9.0833e-36	2	si:ch211-198c19.3	0.4
9.34235e-30	1.74587	0.47	0.147	2.21778e-25	2	txn	0.323
1.37918e-29	1.69576	0.361	0.078	3.27404e-25	2	mcm3	0.283
1.76883e-49	1.68266	0.862	0.477	4.19903e-45	2	fabp11a	0.385
8.10124e-43	1.58839	0.674	0.256	1.92315e-38	2	hspb7	0.418
4.3911e-21	1.51722	0.326	0.096	1.0424e-16	2	mcm5	0.23
3.16032e-16	1.51238	0.335	0.129	7.50228e-12	2	si:ch211-195m9.3	0.206
7.87199e-21	1.46554	0.26	0.072	1.86873e-16	2	uhrf1	0.188
4.48962e-57	1.4562	0.818	0.409	1.06579e-52	2	snu13b	0.409
5.09721e-23	1.45616	0.486	0.199	1.21003e-18	2	pcna	0.287
2.79591e-65	1.42938	0.925	0.582	6.63722e-61	2	npm1a	0.343
1.25583e-27	1.42358	0.476	0.154	2.98122e-23	2	eno1a	0.322
2.12881e-19	1.41148	0.335	0.099	5.05358e-15	2	nasp	0.236
9.50716e-45	1.40692	0.73	0.335	2.25691e-40	2	abracl	0.395
5.49427e-45	1.37024	0.715	0.282	1.30428e-40	2	cox17	0.433
4.98717e-20	1.35909	0.348	0.118	1.1839e-15	2	mcm6	0.23
1.61047e-43	1.35353	0.743	0.357	3.82309e-39	2	c1qbp	0.386
9.63884e-24	1.34781	0.498	0.176	2.28816e-19	2	mcm2	0.322
6.49843e-51	1.32099	0.824	0.468	1.54266e-46	2	atp5mc1	0.356
4.24181e-47	1.28832	0.821	0.419	1.00696e-42	2	hspe1	0.402
2.4433e-41	1.27775	0.856	0.545	5.80014e-37	2	hsp90b1	0.311
3.14853e-19	1.26783	0.389	0.14	7.4743e-15	2	rpa3	0.249
2.98162e-24	1.26067	0.414	0.124	7.07808e-20	2	CT573476.1	0.29
2.92396e-27	1.25945	0.674	0.311	6.94119e-23	2	ca10a	0.363
2.94033e-44	1.24885	0.871	0.588	6.98004e-40	2	cotl1	0.283
2.15699e-11	1.24477	0.298	0.111	5.12047e-07	2	cyt1	0.187
1.10376e-21	1.24008	0.335	0.092	2.62021e-17	2	polr2h	0.243
3.10103e-39	1.23395	0.759	0.369	7.36154e-35	2	tomm20a.1	0.39
8.04901e-35	1.22483	0.658	0.278	1.91075e-30	2	ssb	0.38
9.18234e-23	1.22402	0.423	0.136	2.1798e-18	2	mrto4	0.287
1.98357e-26	1.21873	0.48	0.15	4.70879e-22	2	timm10	0.33
1.22179e-31	1.21398	0.646	0.292	2.9004e-27	2	rab5if	0.354
2.10276e-18	1.20679	0.411	0.137	4.99174e-14	2	pygb	0.274
3.21519e-48	1.2022	0.862	0.489	7.63254e-44	2	fbl	0.373
6.84417e-26	1.2017	0.511	0.174	1.62474e-21	2	nop16	0.337
1.33588e-27	1.1994	0.58	0.221	3.17124e-23	2	ppan	0.359
1.02242e-26	1.18704	0.527	0.184	2.42713e-22	2	bms1	0.343
2.36193e-32	1.1852	0.661	0.271	5.60698e-28	2	slirp	0.39
3.50599e-11	1.17853	0.254	0.076	8.32287e-07	2	pdgfd	0.178
3.09331e-11	1.17738	0.295	0.107	7.34321e-07	2	pclaf	0.188
3.01865e-38	1.17601	0.94	0.684	7.16597e-34	2	anxa2a	0.256
3.95906e-62	1.16959	0.953	0.657	9.39842e-58	2	pfn1	0.296
4.93009e-16	1.16939	0.282	0.076	1.17035e-11	2	fen1	0.206
1.99885e-19	1.16803	0.31	0.077	4.74506e-15	2	chchd10	0.233
9.02231e-26	1.16438	0.743	0.488	2.14181e-21	2	si:dkey-56m19.5	0.255
6.46896e-33	1.15742	0.765	0.446	1.53567e-28	2	calr3b	0.319
1.56511e-15	1.15498	0.288	0.081	3.71541e-11	2	lig1	0.207
2.52289e-22	1.15385	0.392	0.11	5.98909e-18	2	timm13	0.282
4.12673e-30	1.15225	0.599	0.232	9.79643e-26	2	timm8b	0.367
2.84915e-25	1.15213	0.483	0.166	6.7636e-21	2	czib	0.317
3.8185e-27	1.14892	0.627	0.271	9.06475e-23	2	marcksb	0.356
5.70081e-48	1.1487	0.862	0.481	1.35331e-43	2	nop10	0.381
6.69432e-29	1.14529	0.618	0.256	1.58916e-24	2	dnajb11	0.362
1.09145e-25	1.13854	0.602	0.286	2.591e-21	2	manf	0.316
6.27932e-17	1.13847	0.326	0.1	1.49065e-12	2	cdca7b	0.226
2.317e-34	1.12406	0.73	0.339	5.50032e-30	2	hspd1	0.391
4.19705e-20	1.1235	0.335	0.096	9.96339e-16	2	hsd17b10	0.239
5.90203e-40	1.12176	0.815	0.461	1.40108e-35	2	hypk	0.354
1.88771e-22	1.12086	0.467	0.168	4.48123e-18	2	nip7	0.299
1.801e-28	1.11708	0.643	0.26	4.2754e-24	2	pdia4	0.383
3.66799e-16	1.11694	0.307	0.091	8.70745e-12	2	msh6	0.216
2.31225e-18	1.11689	0.27	0.06	5.48906e-14	2	noc4l	0.21
1.64208e-42	1.11566	0.831	0.471	3.89814e-38	2	cnbpa	0.36
3.3195e-21	1.11283	0.411	0.123	7.88017e-17	2	smfn	0.288
1.19866e-30	1.11121	0.771	0.428	2.84549e-26	2	fabp3	0.343
1.76584e-34	1.10996	0.74	0.339	4.19194e-30	2	clta	0.401
8.87366e-37	1.10848	0.793	0.408	2.10652e-32	2	nop58	0.385
1.26146e-24	1.10825	0.517	0.198	2.99457e-20	2	llph	0.319
5.53682e-22	1.10721	0.473	0.166	1.31439e-17	2	utp3	0.307
9.74407e-30	1.10291	0.687	0.312	2.31315e-25	2	hyou1	0.375
8.77129e-54	1.1021	0.931	0.661	2.08222e-49	2	dbi	0.27
7.74312e-37	1.09983	0.787	0.408	1.83814e-32	2	pfdn4	0.379
3.55076e-23	1.09877	0.464	0.136	8.42915e-19	2	tsr1	0.328
1.77926e-16	1.0956	0.342	0.115	4.22379e-12	2	rnaseh2a	0.227
1.42973e-19	1.095	0.395	0.125	3.39404e-15	2	tsr2	0.27
1.46564e-45	1.09132	0.909	0.565	3.47929e-41	2	efemp2a	0.344
7.18865e-22	1.08879	0.492	0.186	1.70651e-17	2	mphosph10	0.306
6.45643e-40	1.0884	0.831	0.481	1.53269e-35	2	snrpd1	0.35
5.43803e-19	1.0848	0.376	0.108	1.29093e-14	2	abt1	0.268
1.77047e-48	1.08455	0.915	0.585	4.20293e-44	2	snrpf	0.33
4.76073e-20	1.08025	0.451	0.157	1.13015e-15	2	nansa	0.294
3.39956e-20	1.07984	0.552	0.232	8.07021e-16	2	sost	0.32
3.52029e-36	1.0736	0.781	0.395	8.35681e-32	2	atp5md	0.386
3.94676e-25	1.07105	0.68	0.319	9.36922e-21	2	tuba8l3	0.361
4.12381e-23	1.07098	0.533	0.199	9.78951e-19	2	phgdh	0.334
2.80667e-28	1.06444	0.687	0.315	6.66275e-24	2	gnl3	0.372
5.31914e-13	1.05582	0.317	0.117	1.26271e-08	2	rpa2	0.2
4.58874e-22	1.05317	0.564	0.221	1.08932e-17	2	tuba1a	0.343
7.16405e-35	1.05188	0.79	0.429	1.70067e-30	2	snrpe	0.361
7.37334e-40	1.04876	0.922	0.658	1.75036e-35	2	hspa5	0.264
5.57063e-16	1.04304	0.348	0.129	1.32241e-11	2	golt1bb	0.219
3.56525e-11	1.041	0.251	0.068	8.46354e-07	2	pcdh7a	0.183
4.03104e-18	1.03679	0.398	0.137	9.56929e-14	2	rrp15	0.261
1.72063e-18	1.03657	0.414	0.15	4.08461e-14	2	timm8a	0.264
2.22927e-30	1.03548	0.74	0.396	5.29206e-26	2	snrpg	0.344
2.72649e-39	1.03506	0.89	0.577	6.47242e-35	2	cycsb	0.313
3.27503e-45	1.02889	0.903	0.595	7.7746e-41	2	atp5mc3a	0.308
1.51984e-34	1.02798	0.799	0.437	3.60794e-30	2	abcf1	0.362
3.30454e-18	1.02745	0.426	0.144	7.84464e-14	2	pgp	0.282
8.56556e-17	1.027	0.451	0.186	2.03338e-12	2	chaf1a	0.265
6.92166e-17	1.02581	0.364	0.107	1.64313e-12	2	rrp9	0.257
2.07396e-17	1.02392	0.451	0.168	4.92336e-13	2	apex1	0.283
5.11494e-21	1.01972	0.539	0.21	1.21424e-16	2	tram1	0.329
3.84449e-15	1.01869	0.273	0.06	9.12643e-11	2	fkbp11	0.213
5.4631e-29	1.01475	0.696	0.318	1.29689e-24	2	arpc5a	0.378
1.30913e-19	1.01463	0.483	0.193	3.10774e-15	2	mtdhb	0.29
2.5358e-22	1.01192	0.589	0.26	6.01973e-18	2	rrs1	0.329
5.86863e-27	1.00782	0.68	0.325	1.39315e-22	2	ost4	0.355
4.33003e-25	1.00704	0.646	0.308	1.02791e-20	2	nhp2	0.338
2.68457e-23	1.00684	0.577	0.205	6.37289e-19	2	gar1	0.372
1.96159e-15	1.00661	0.251	0.061	4.65662e-11	2	dhrs13a.1	0.19
1.12297e-17	1.00598	0.436	0.141	2.66583e-13	2	mrps33	0.295
2.02122e-15	1.0026	0.414	0.168	4.79818e-11	2	ssrp1a	0.246
4.63546e-37	1.00179	0.947	0.705	1.10041e-32	2	calm1a	0.242
1.39482e-16	1.00171	0.332	0.099	3.31116e-12	2	sdf2l1	0.233
4.63199e-21	1.00106	0.508	0.19	1.09959e-16	2	znf593	0.318
3.39805e-16	1.00089	0.404	0.153	8.06664e-12	2	ruvbl1	0.251
5.51097e-14	0.998972	0.367	0.137	1.30825e-09	2	dnajc9	0.23
4.15315e-15	0.998425	0.417	0.166	9.85915e-11	2	pole4	0.251
1.95679e-18	0.997615	0.464	0.165	4.64522e-14	2	nifk	0.299
8.56309e-23	0.996807	0.652	0.33	2.03279e-18	2	pdia6	0.322
1.21574e-14	0.995667	0.32	0.098	2.88603e-10	2	nucb2b	0.222
3.23484e-37	0.99432	0.85	0.529	7.6792e-33	2	uqcrh	0.321
1.84785e-20	0.994281	0.52	0.193	4.38661e-16	2	knop1	0.327
1.72277e-29	0.98924	0.734	0.371	4.08969e-25	2	ebna1bp2	0.363
2.34692e-27	0.988597	0.696	0.352	5.57136e-23	2	pbdc1	0.344
7.68026e-14	0.988278	0.27	0.084	1.82322e-09	2	phb2b	0.186
2.89217e-26	0.987595	0.683	0.349	6.86573e-22	2	fkbp2	0.334
7.44831e-16	0.986245	0.404	0.163	1.76815e-11	2	nmt1a	0.241
1.839e-15	0.985337	0.326	0.103	4.36559e-11	2	imp3	0.223
4.79883e-15	0.982084	0.382	0.134	1.13919e-10	2	thop1	0.248
1.12666e-31	0.980779	0.796	0.449	2.67457e-27	2	atp5if1a	0.347
5.27433e-19	0.977318	0.502	0.208	1.25207e-14	2	eif2s1a	0.294
6.06215e-15	0.976828	0.364	0.125	1.43909e-10	2	scara3	0.239
7.85119e-34	0.972148	0.796	0.436	1.86379e-29	2	cox5ab	0.36
3.83834e-12	0.971986	0.345	0.134	9.11183e-08	2	cdc42ep3	0.211
5.41486e-15	0.968466	0.37	0.136	1.28543e-10	2	cyba	0.234
1.0059e-16	0.966966	0.436	0.162	2.38791e-12	2	lyar	0.274
4.1376e-24	0.96673	0.643	0.234	9.82224e-20	2	fhl3b	0.409
5.21727e-11	0.964988	0.251	0.089	1.23853e-06	2	dnmt1	0.162
2.94498e-20	0.964375	0.498	0.177	6.99108e-16	2	bxdc2	0.321
1.27299e-15	0.963835	0.436	0.186	3.02195e-11	2	nutf2l	0.25
1.96087e-28	0.962848	0.734	0.392	4.65492e-24	2	psma5	0.342
2.51298e-20	0.958047	0.527	0.235	5.96557e-16	2	nudcd2	0.292
1.65262e-19	0.953836	0.517	0.184	3.92314e-15	2	twistnb	0.333
8.36397e-15	0.953565	0.288	0.074	1.98552e-10	2	dph5	0.214
1.81971e-14	0.952821	0.251	0.07	4.31981e-10	2	hspa14	0.181
3.30859e-16	0.952432	0.495	0.219	7.85426e-12	2	rspo3	0.276
7.01325e-33	0.950118	0.828	0.454	1.66488e-28	2	pdap1a	0.374
1.98411e-25	0.949949	0.696	0.32	4.71008e-21	2	dkc1	0.376
2.09948e-21	0.946287	0.574	0.264	4.98396e-17	2	npm3	0.31
2.00822e-36	0.943761	0.859	0.558	4.76732e-32	2	atp5pd	0.301
2.29825e-16	0.94362	0.439	0.179	5.45582e-12	2	pwp1	0.26
8.99207e-19	0.94286	0.508	0.205	2.13463e-14	2	timm9	0.303
4.49734e-20	0.942182	0.555	0.246	1.06762e-15	2	trmt112	0.309
4.37677e-14	0.941268	0.292	0.07	1.039e-09	2	cfl2	0.222
1.91054e-20	0.94078	0.571	0.254	4.53543e-16	2	mrpl57	0.317
2.88277e-17	0.940486	0.455	0.17	6.8434e-13	2	mrpl54	0.285
1.81504e-39	0.939698	0.906	0.596	4.30872e-35	2	dad1	0.31
9.04168e-18	0.93715	0.505	0.21	2.1464e-13	2	cd3eap	0.295
2.68324e-25	0.936555	0.708	0.382	6.36975e-21	2	ptges3b	0.326
2.6664e-19	0.933485	0.558	0.258	6.32976e-15	2	gars1	0.3
8.10561e-28	0.932732	0.743	0.406	1.92419e-23	2	denr	0.337
1.85143e-20	0.932718	0.592	0.274	4.39511e-16	2	cmpk	0.318
6.38591e-17	0.932481	0.542	0.217	1.51595e-12	2	runx2b	0.325
3.73888e-30	0.932328	0.774	0.406	8.87572e-26	2	naa10	0.368
1.12391e-10	0.928274	0.348	0.145	2.66805e-06	2	mcm4	0.203
2.29658e-34	0.927024	0.875	0.534	5.45184e-30	2	atp5mf	0.341
1.17553e-10	0.92693	0.251	0.08	2.79059e-06	2	pola1	0.171
8.18102e-14	0.924466	0.42	0.17	1.94209e-09	2	si:ch211-195b13.1	0.25
9.73857e-30	0.923772	0.803	0.492	2.31184e-25	2	ranbp1	0.311
1.32645e-22	0.922157	0.652	0.305	3.14885e-18	2	ndufab1a	0.347
4.7015e-13	0.920164	0.276	0.085	1.11609e-08	2	mrps18a	0.191
4.26787e-26	0.91828	0.746	0.435	1.01315e-21	2	cox7a2a	0.311
7.25481e-14	0.917696	0.351	0.127	1.72222e-09	2	polr3h	0.224
1.1299e-10	0.916842	0.382	0.178	2.68227e-06	2	thy1	0.204
6.21626e-14	0.916394	0.401	0.147	1.47568e-09	2	grapa	0.254
8.72305e-23	0.916146	0.665	0.319	2.07076e-18	2	si:ch211-217k17.7	0.346
7.32811e-13	0.913228	0.292	0.091	1.73962e-08	2	mrpl46	0.201
1.76874e-24	0.912708	0.665	0.35	4.19881e-20	2	micos10	0.315
3.13276e-19	0.911081	0.574	0.264	7.43687e-15	2	pgam1a	0.31
3.82646e-13	0.910766	0.282	0.077	9.08364e-09	2	chchd3b	0.205
1.21303e-44	0.910724	0.95	0.689	2.87962e-40	2	tma7	0.261
4.72203e-13	0.909916	0.342	0.119	1.12096e-08	2	tagln3b	0.223
3.35548e-11	0.90987	0.332	0.129	7.96558e-07	2	ddx54	0.203
7.84857e-15	0.909768	0.423	0.163	1.86317e-10	2	h2ax	0.26
3.5066e-26	0.909558	0.752	0.437	8.32432e-22	2	krtcap2	0.315
2.5867e-35	0.909371	0.878	0.557	6.14057e-31	2	cdv3	0.321
1.31574e-22	0.908637	0.668	0.357	3.12343e-18	2	atp5f1c	0.311
1.23663e-25	0.907213	0.724	0.371	2.93564e-21	2	tomm6	0.353
4.09126e-15	0.906943	0.605	0.326	9.71225e-11	2	si:ch73-86n18.1	0.279
7.05506e-15	0.906542	0.364	0.113	1.6748e-10	2	mrpl16	0.251
2.47242e-13	0.903213	0.348	0.128	5.86928e-09	2	pam16	0.22
4.89726e-16	0.901385	0.411	0.142	1.16256e-11	2	mrpl14	0.269
1.05788e-20	0.899734	0.611	0.283	2.5113e-16	2	ier3ip1	0.328
1.08486e-20	0.899173	0.602	0.288	2.57535e-16	2	ddost	0.314
1.32501e-13	0.895575	0.357	0.12	3.14544e-09	2	tmco1	0.237
7.84628e-12	0.891299	0.332	0.132	1.86263e-07	2	rbm34	0.2
5.77785e-13	0.891252	0.332	0.103	1.3716e-08	2	nat10	0.229
3.77253e-22	0.890552	0.671	0.353	8.9556e-18	2	banf1	0.318
3.63547e-18	0.889147	0.533	0.223	8.63024e-14	2	pum3	0.31
8.97715e-28	0.889035	0.906	0.691	2.13109e-23	2	dynll1	0.215
3.16842e-15	0.888235	0.401	0.118	7.52151e-11	2	atp1b3b	0.283
4.05895e-12	0.887655	0.342	0.137	9.63554e-08	2	rrp8	0.205
1.75595e-09	0.886626	0.276	0.09	4.16845e-05	2	cpne5b	0.186
3.31449e-17	0.886127	0.489	0.189	7.86827e-13	2	eprs1	0.3
5.92304e-16	0.886031	0.489	0.224	1.40607e-11	2	mydgf	0.265
2.21871e-14	0.885874	0.596	0.284	5.26699e-10	2	admb	0.312
1.39444e-13	0.884799	0.367	0.136	3.31025e-09	2	tomm40l	0.231
2.39081e-30	0.884551	0.828	0.51	5.67555e-26	2	atp5pf	0.318
2.58707e-27	0.883759	0.768	0.402	6.14145e-23	2	uqcr10	0.366
2.31711e-22	0.882732	0.671	0.325	5.50058e-18	2	rpn1	0.346
2.71667e-16	0.881059	0.48	0.211	6.44911e-12	2	clpp	0.269
6.64085e-18	0.880797	0.542	0.231	1.57647e-13	2	eif1axa	0.311
1.13376e-23	0.88023	0.693	0.352	2.69142e-19	2	st13	0.341
7.80614e-42	0.879551	0.947	0.697	1.8531e-37	2	eif5a2	0.25
4.63211e-18	0.879322	0.586	0.281	1.09962e-13	2	aimp1a	0.305
6.06069e-15	0.877453	0.442	0.172	1.43875e-10	2	polr1d	0.27
1.06742e-22	0.876824	0.696	0.34	2.53395e-18	2	nop2	0.356
2.57666e-12	0.875746	0.285	0.085	6.11674e-08	2	ttc4	0.2
7.41404e-12	0.872838	0.295	0.104	1.76002e-07	2	surf2	0.191
2.53157e-11	0.871756	0.408	0.185	6.00968e-07	2	stim1a	0.223
1.01393e-29	0.870053	0.815	0.469	2.40698e-25	2	cox7b	0.346
9.44613e-18	0.869977	0.511	0.201	2.24242e-13	2	timm23a	0.31
2.93967e-16	0.868603	0.517	0.231	6.97847e-12	2	pfdn2	0.286
1.50775e-09	0.867702	0.285	0.115	3.57924e-05	2	dut	0.17
4.88859e-12	0.866251	0.307	0.094	1.1605e-07	2	gpatch4	0.213
8.45357e-22	0.865915	0.627	0.269	2.00679e-17	2	nars1	0.358
7.53988e-15	0.86419	0.448	0.199	1.78989e-10	2	aurkaip1	0.249
8.28155e-50	0.862762	0.969	0.79	1.96596e-45	2	cox8a	0.179
9.14341e-21	0.861977	0.661	0.337	2.17055e-16	2	nudc	0.324
5.36055e-15	0.860961	0.42	0.154	1.27254e-10	2	ncln	0.266
8.14444e-21	0.86093	0.643	0.32	1.93341e-16	2	phb	0.323
2.94817e-21	0.860725	0.652	0.32	6.99867e-17	2	pa2g4a	0.332
6.50116e-15	0.860073	0.467	0.208	1.54331e-10	2	prpf19	0.259
2.09203e-13	0.859091	0.351	0.126	4.96627e-09	2	park7	0.225
3.23837e-14	0.8578	0.401	0.151	7.68757e-10	2	ssbp1	0.25
1.08528e-26	0.857099	0.777	0.447	2.57635e-22	2	pa2g4b	0.33
7.23299e-23	0.855384	0.696	0.35	1.71704e-18	2	tktb	0.346
2.19284e-15	0.853547	0.502	0.228	5.20558e-11	2	ppa1b	0.274
9.52105e-12	0.853241	0.323	0.128	2.2602e-07	2	serpinb1l3	0.195
1.50277e-13	0.85037	0.429	0.193	3.56743e-09	2	psme3	0.236
6.96822e-14	0.849459	0.404	0.16	1.65418e-09	2	si:ch73-308l14.2	0.244
3.84616e-16	0.846598	0.536	0.245	9.13041e-12	2	fdx1	0.291
8.57006e-23	0.846372	0.755	0.451	2.03445e-18	2	ywhaqa	0.304
8.43868e-35	0.845596	0.912	0.679	2.00326e-30	2	COX5B.1	0.233
7.26118e-14	0.845551	0.379	0.124	1.72373e-09	2	AK6	0.255
4.92659e-14	0.844338	0.589	0.292	1.16952e-09	2	c4b	0.297
2.76719e-11	0.843067	0.313	0.129	6.56904e-07	2	ppifb	0.184
2.5664e-11	0.84194	0.317	0.118	6.09238e-07	2	ccdc59	0.199
7.35042e-10	0.841847	0.329	0.145	1.74492e-05	2	hirip3	0.184
2.01873e-22	0.841159	0.702	0.366	4.79227e-18	2	psma6b	0.336
2.22812e-11	0.840698	0.298	0.101	5.28933e-07	2	ddx56	0.197
2.64606e-12	0.840444	0.348	0.119	6.28149e-08	2	rbm19	0.229
9.23229e-25	0.840388	0.784	0.485	2.19165e-20	2	canx	0.299
3.78637e-21	0.840088	0.699	0.375	8.98845e-17	2	polr2l	0.324
5.7735e-13	0.839741	0.445	0.163	1.37057e-08	2	cadpsb	0.282
2.70732e-12	0.839401	0.367	0.143	6.4269e-08	2	parp1	0.224
2.28532e-09	0.839207	0.307	0.111	5.42512e-05	2	tagln	0.196
4.3943e-28	0.837917	0.837	0.542	1.04316e-23	2	calr3a	0.295
8.92307e-44	0.837274	0.978	0.783	2.11825e-39	2	TXN	0.195
2.5419e-14	0.836559	0.426	0.166	6.03421e-10	2	mtch2	0.26
5.64966e-36	0.836293	0.912	0.611	1.34117e-31	2	rbx1	0.301
2.42081e-14	0.835758	0.436	0.173	5.74677e-10	2	ufc1	0.263
7.16919e-13	0.835302	0.307	0.083	1.70189e-08	2	utp4	0.224
5.64355e-17	0.835284	0.768	0.492	1.33972e-12	2	gamt	0.276
2.32919e-38	0.832614	0.975	0.809	5.52926e-34	2	pdia3	0.166
1.13883e-14	0.832489	0.473	0.2	2.70346e-10	2	hars	0.273
4.08483e-38	0.831401	0.934	0.71	9.69698e-34	2	atp5l	0.224
2.82969e-12	0.831167	0.345	0.12	6.71739e-08	2	med20	0.225
2.14842e-19	0.83036	0.627	0.321	5.10013e-15	2	smim15	0.306
4.95646e-18	0.82879	0.592	0.277	1.17662e-13	2	mrpl12	0.315
1.14641e-38	0.827886	0.937	0.711	2.72147e-34	2	atp5f1b	0.226
2.90159e-16	0.826903	0.539	0.233	6.88809e-12	2	gadd45gip1	0.306
6.53845e-26	0.82551	0.828	0.533	1.55216e-21	2	snrpd2	0.295
7.11394e-13	0.824006	0.37	0.141	1.68878e-08	2	snrpb2	0.229
1.55474e-23	0.823123	0.9	0.645	3.6908e-19	2	adma	0.255
2.80112e-16	0.820941	0.542	0.261	6.64958e-12	2	srprb	0.281
4.26145e-08	0.820044	0.26	0.109	0.00101163	2	arl4ca	0.151
1.68568e-20	0.818821	0.683	0.364	4.00164e-16	2	hint1	0.319
6.3452e-18	0.817977	0.586	0.27	1.50629e-13	2	si:zfos-169g10.3	0.316
3.58935e-10	0.817576	0.31	0.123	8.52075e-06	2	bud23	0.187
1.02772e-16	0.817142	0.552	0.236	2.4397e-12	2	noc2l	0.316
3.89174e-13	0.815429	0.398	0.144	9.23859e-09	2	ftsj3	0.254
1.15472e-25	0.815364	0.781	0.443	2.74118e-21	2	ndufb7	0.338
2.31e-15	0.81516	0.502	0.213	5.48372e-11	2	si:ch211-282b22.1	0.289
3.31595e-14	0.814747	0.58	0.323	7.87174e-10	2	selenoh	0.257
7.53077e-18	0.814249	0.596	0.3	1.78773e-13	2	nsfl1c	0.296
5.73301e-32	0.814054	0.89	0.58	1.36096e-27	2	cbx3a	0.31
6.34685e-13	0.813809	0.345	0.112	1.50668e-08	2	chchd1	0.233
1.12784e-24	0.811649	0.972	0.806	2.67739e-20	2	s100a10b	0.166
3.64487e-11	0.809616	0.273	0.084	8.65256e-07	2	sae1	0.189
3.86647e-14	0.806884	0.614	0.377	9.17861e-10	2	gstp1	0.237
7.50854e-13	0.806214	0.395	0.16	1.78245e-08	2	zgc:171480	0.235
4.96225e-29	0.805223	0.903	0.62	1.17799e-24	2	gapdhs	0.283
1.22534e-23	0.804341	0.743	0.401	2.90884e-19	2	eif4bb	0.342
5.32422e-15	0.798749	0.489	0.187	1.26392e-10	2	si:ch211-235e9.6	0.302
6.59233e-12	0.798187	0.351	0.134	1.56495e-07	2	rpf2	0.217
6.05315e-23	0.797754	0.768	0.445	1.43696e-18	2	ostc	0.323
1.13034e-16	0.79762	0.611	0.322	2.68331e-12	2	tmed9	0.289
3.406e-19	0.796707	0.683	0.375	8.08551e-15	2	rwdd1	0.308
1.03498e-29	0.796557	0.846	0.502	2.45694e-25	2	sub1a	0.344
1.58324e-21	0.796378	0.724	0.416	3.75846e-17	2	btf3l4	0.308
3.27614e-11	0.795162	0.263	0.075	7.77723e-07	2	exosc9	0.188
1.20568e-31	0.794307	0.931	0.719	2.86216e-27	2	ssr3	0.212
9.61246e-30	0.793658	0.878	0.58	2.2819e-25	2	snrpb	0.298
7.91043e-17	0.793027	0.599	0.29	1.87786e-12	2	ccdc25	0.309
1.9945e-14	0.792829	0.527	0.252	4.73475e-10	2	hsbp1a	0.275
3.94259e-09	0.792821	0.332	0.13	9.35932e-05	2	CDH18	0.202
4.55842e-21	0.792464	0.724	0.403	1.08212e-16	2	ilf2	0.321
3.19299e-10	0.792365	0.288	0.111	7.57985e-06	2	si:dkeyp-55f12.3	0.177
3.51988e-14	0.791899	0.458	0.177	8.35585e-10	2	pdcd11	0.281
1.24443e-27	0.790562	0.843	0.536	2.95414e-23	2	psmb1	0.307
1.86516e-11	0.790289	0.367	0.15	4.4277e-07	2	phyhd1	0.217
5.57839e-18	0.790177	0.63	0.311	1.32425e-13	2	sars1	0.319
8.06783e-11	0.79004	0.42	0.202	1.91522e-06	2	rbm47	0.218
5.29175e-18	0.789341	0.649	0.311	1.25621e-13	2	fkbp1b	0.338
1.60409e-18	0.788039	0.661	0.325	3.80794e-14	2	pes	0.336
5.68367e-13	0.787779	0.429	0.176	1.34925e-08	2	pak1ip1	0.253
4.32132e-17	0.787671	0.599	0.303	1.02584e-12	2	cox7a2l	0.296
3.492e-23	0.786272	0.796	0.496	8.28967e-19	2	psma3	0.3
1.33651e-15	0.786224	0.539	0.245	3.17273e-11	2	bysl	0.294
6.65563e-11	0.785969	0.295	0.102	1.57998e-06	2	exosc5	0.193
7.41633e-19	0.785804	0.674	0.37	1.76056e-14	2	magoh	0.304
3.4595e-10	0.785537	0.323	0.127	8.2125e-06	2	utp11	0.196
1.17421e-22	0.785343	0.768	0.406	2.78745e-18	2	rpl7l1	0.362
6.15048e-13	0.784572	0.429	0.168	1.46006e-08	2	klhdc4	0.261
8.10781e-10	0.784318	0.298	0.119	1.92471e-05	2	ndufaf2	0.179
5.40904e-11	0.784187	0.31	0.109	1.28405e-06	2	mrpl38	0.201
9.89046e-11	0.783662	0.295	0.097	2.3479e-06	2	nol7	0.198
4.19732e-11	0.783352	0.351	0.142	9.96402e-07	2	srfbp1	0.209
5.23901e-21	0.782569	0.737	0.427	1.24369e-16	2	lrpap1	0.31
6.89025e-14	0.782547	0.473	0.2	1.63568e-09	2	rpe	0.273
1.66326e-13	0.781386	0.517	0.242	3.94842e-09	2	sub1b	0.275
2.72297e-12	0.780986	0.448	0.192	6.46407e-08	2	adssl	0.256
5.68784e-30	0.78038	0.875	0.576	1.35024e-25	2	cox5aa	0.299
2.03208e-10	0.779673	0.354	0.156	4.82394e-06	2	psmd4a	0.198
3.52466e-32	0.779433	0.909	0.597	8.36719e-28	2	cox7c	0.312
7.52868e-11	0.779282	0.313	0.109	1.78723e-06	2	immt	0.204
3.45971e-13	0.779124	0.433	0.171	8.21301e-09	2	ngdn	0.262
9.34003e-12	0.779031	0.317	0.097	2.21723e-07	2	mrpl39	0.22
3.23175e-16	0.776072	0.577	0.281	7.67184e-12	2	polr2eb	0.296
2.98471e-15	0.775588	0.527	0.221	7.0854e-11	2	pdia5	0.306
9.83591e-15	0.774361	0.524	0.252	2.33495e-10	2	mrpl36	0.272
2.37363e-09	0.774048	0.301	0.113	5.63476e-05	2	lars1b	0.188
3.10641e-09	0.773818	0.298	0.117	7.37431e-05	2	si:ch211-11k18.4	0.181
2.04267e-18	0.773473	0.639	0.321	4.84909e-14	2	ndufb6	0.318
1.0269e-09	0.773246	0.266	0.081	2.43775e-05	2	rpp14	0.185
4.13167e-16	0.773204	0.614	0.318	9.80817e-12	2	psmc3	0.296
6.03494e-16	0.772993	0.558	0.268	1.43264e-11	2	emc6	0.29
1.44493e-12	0.772859	0.414	0.174	3.43012e-08	2	MYG1	0.24
3.77145e-27	0.771435	0.859	0.592	8.95304e-23	2	cox6a1	0.267
2.0393e-10	0.77109	0.279	0.093	4.84109e-06	2	emg1	0.186
1.61531e-22	0.770746	0.768	0.44	3.83458e-18	2	dynlrb1.1	0.328
1.50957e-33	0.769953	0.937	0.711	3.58357e-29	2	eif2s2	0.226
1.39909e-13	0.769897	0.448	0.191	3.32131e-09	2	tomm22	0.257
8.57214e-10	0.76942	0.326	0.12	2.03494e-05	2	ddx49	0.206
5.40659e-10	0.768493	0.266	0.09	1.28347e-05	2	ccdc43	0.176
7.09475e-08	0.766779	0.31	0.12	0.00168422	2	nfil3-6	0.19
3.6859e-11	0.76603	0.417	0.202	8.74995e-07	2	mcts1	0.215
1.09214e-21	0.765813	0.79	0.533	2.59262e-17	2	psmb7	0.257
1.52967e-09	0.765735	0.317	0.12	3.63129e-05	2	uchl1	0.197
2.19105e-21	0.76541	0.759	0.441	5.20134e-17	2	uqcrq	0.318
3.25512e-12	0.765158	0.433	0.169	7.72732e-08	2	tmem214	0.264
8.91536e-27	0.765114	0.846	0.543	2.11642e-22	2	cct3	0.303
3.52359e-10	0.763264	0.335	0.124	8.36464e-06	2	yars1	0.211
1.12529e-13	0.763093	0.52	0.251	2.67133e-09	2	pin4	0.269
1.69486e-10	0.762245	0.276	0.083	4.02344e-06	2	nle1	0.193
2.81754e-10	0.762183	0.301	0.117	6.68855e-06	2	ppil1	0.184
2.07997e-16	0.761774	0.646	0.332	4.93765e-12	2	itm2cb	0.314
1.15526e-15	0.76171	0.586	0.295	2.74248e-11	2	psmc6	0.291
1.68175e-26	0.761659	0.84	0.538	3.9923e-22	2	tcp1	0.302
1.71728e-26	0.760864	0.853	0.557	4.07666e-22	2	atp5f1d	0.296
2.57571e-12	0.760651	0.455	0.199	6.11447e-08	2	mrpl11	0.256
9.46793e-10	0.760351	0.273	0.092	2.24759e-05	2	lman1	0.181
1.83427e-11	0.760172	0.37	0.148	4.35437e-07	2	mrpl18	0.222
3.03065e-17	0.759484	0.63	0.332	7.19445e-13	2	nolc1	0.298
4.29171e-09	0.758385	0.251	0.099	0.000101881	2	rfc5	0.152
1.65828e-25	0.757875	0.859	0.603	3.93659e-21	2	calm3b	0.256
1.08875e-44	0.757598	0.987	0.915	2.58458e-40	2	cfl1	0.072
2.50885e-12	0.757527	0.445	0.186	5.95577e-08	2	ddt	0.259
5.23285e-10	0.757379	0.292	0.1	1.24223e-05	2	eif2a	0.192
4.28642e-16	0.757159	0.592	0.291	1.01755e-11	2	ndufab1b	0.301
1.20777e-12	0.756199	0.461	0.205	2.86713e-08	2	ptges3a	0.256
3.5481e-27	0.755354	0.875	0.623	8.42283e-23	2	atp5pb	0.252
5.37495e-18	0.754835	0.661	0.343	1.27596e-13	2	sf3a2	0.318
1.48028e-10	0.753895	0.354	0.141	3.51403e-06	2	gbp1	0.213
4.40528e-11	0.753807	0.382	0.165	1.04577e-06	2	wdr75	0.217
7.41894e-13	0.753669	0.439	0.178	1.76118e-08	2	psmd9	0.261
4.27429e-13	0.753267	0.517	0.258	1.01467e-08	2	pfdn5	0.259
1.56618e-12	0.752794	0.448	0.191	3.71794e-08	2	polr2k	0.257
4.74597e-12	0.752551	0.464	0.222	1.12665e-07	2	prdx1	0.242
1.26662e-16	0.751125	0.639	0.34	3.00683e-12	2	psma6a	0.299
3.28195e-21	0.750652	0.765	0.446	7.79101e-17	2	ldhba	0.319
7.90466e-11	0.750298	0.401	0.187	1.87649e-06	2	gstk1	0.214
7.39919e-20	0.750061	0.708	0.397	1.75649e-15	2	psma2	0.311
2.015e-27	0.749782	0.881	0.569	4.7834e-23	2	cct5	0.312
3.492e-26	0.747949	0.878	0.567	8.28965e-22	2	hnrnpa1b	0.311
3.62161e-17	0.747523	0.674	0.343	8.59735e-13	2	sf3b5	0.331
4.65243e-10	0.745906	0.364	0.15	1.10444e-05	2	ttc27	0.214
1.17793e-36	0.745577	0.972	0.799	2.79628e-32	2	ncl	0.173
1.26678e-16	0.743627	0.633	0.335	3.0072e-12	2	uqcc2	0.298
3.05924e-18	0.742505	0.652	0.343	7.26233e-14	2	pfdn6	0.309
3.65614e-15	0.742205	0.586	0.3	8.67931e-11	2	lsm6	0.286
2.56683e-10	0.740894	0.339	0.139	6.09339e-06	2	mrpl20	0.2
5.8711e-11	0.740116	0.386	0.164	1.39374e-06	2	aco2	0.222
5.29645e-14	0.739594	0.586	0.298	1.25732e-09	2	vps26a	0.288
2.85403e-14	0.738145	0.533	0.236	6.77518e-10	2	ndufa2	0.297
2.59111e-25	0.737842	0.859	0.62	6.15103e-21	2	ssr2	0.239
1.00746e-10	0.737434	0.382	0.158	2.3916e-06	2	wdr3	0.224
2.20486e-13	0.736864	0.524	0.249	5.23411e-09	2	rbbp4	0.275
1.22781e-14	0.736735	0.549	0.255	2.91469e-10	2	glrx3	0.294
1.80205e-10	0.736625	0.332	0.11	4.2779e-06	2	slc7a10a	0.222
1.33437e-11	0.736344	0.423	0.186	3.16767e-07	2	rars1	0.237
6.19795e-15	0.73457	0.574	0.264	1.47133e-10	2	CDPF1	0.31
5.14625e-11	0.733165	0.423	0.187	1.22167e-06	2	c1d	0.236
2.57374e-14	0.733128	0.608	0.334	6.1098e-10	2	rbm28	0.274
8.80561e-18	0.733072	0.749	0.477	2.09036e-13	2	cbx5	0.272
1.89903e-24	0.732789	0.837	0.538	4.50812e-20	2	psma8	0.299
1.66148e-19	0.730461	0.749	0.469	3.94419e-15	2	ddx39ab	0.28
6.45471e-22	0.729921	0.79	0.443	1.53228e-17	2	tomm7	0.347
2.69509e-17	0.729535	0.712	0.448	6.39787e-13	2	PSMA2	0.264
5.78262e-10	0.729107	0.339	0.15	1.37274e-05	2	aamp	0.189
5.48333e-11	0.728916	0.373	0.149	1.30169e-06	2	srsf3a.1	0.224
1.78384e-18	0.728754	0.668	0.33	4.23466e-14	2	kars1	0.338
7.28593e-13	0.72845	0.455	0.19	1.72961e-08	2	gnl2	0.265
4.22568e-16	0.728143	0.746	0.457	1.00314e-11	2	serpine3	0.289
1.52602e-17	0.72806	0.705	0.381	3.62261e-13	2	ndufa1	0.324
8.16852e-15	0.725304	0.574	0.267	1.93913e-10	2	tmem147	0.307
1.46377e-11	0.725252	0.473	0.221	3.47485e-07	2	cntf	0.252
2.93043e-11	0.72518	0.433	0.2	6.95654e-07	2	ddx24	0.233
5.69345e-10	0.724474	0.307	0.111	1.35157e-05	2	ptrh2	0.196
1.1447e-09	0.724323	0.326	0.129	2.71741e-05	2	mrpl28	0.197
9.67011e-27	0.722069	0.878	0.578	2.29559e-22	2	arpc3	0.3
7.77891e-44	0.722066	0.991	0.865	1.84663e-39	2	ppiab	0.126
4.61553e-21	0.721867	0.803	0.511	1.09568e-16	2	calr	0.292
1.96581e-10	0.721605	0.379	0.162	4.66663e-06	2	CABZ01115113.1	0.217
1.58001e-10	0.721203	0.373	0.163	3.75078e-06	2	tufm	0.21
8.61094e-18	0.721128	0.74	0.456	2.04415e-13	2	psma4	0.284
9.9689e-13	0.720917	0.539	0.258	2.36652e-08	2	nap1l4a	0.281
6.65952e-10	0.720062	0.345	0.132	1.5809e-05	2	rdh12l	0.213
4.69986e-16	0.719653	0.674	0.411	1.1157e-11	2	psmd8	0.263
3.32026e-10	0.719601	0.364	0.15	7.88196e-06	2	ENSDARG00000102733	0.214
4.74478e-10	0.718863	0.357	0.152	1.12636e-05	2	ccdc137	0.205
3.44157e-17	0.718691	0.674	0.367	8.16993e-13	2	prdx6	0.307
5.77891e-10	0.716254	0.332	0.133	1.37185e-05	2	pelo	0.199
3.17337e-07	0.715804	0.266	0.115	0.00753326	2	tmod4	0.151
3.11475e-12	0.715261	0.461	0.208	7.39411e-08	2	ndufa3	0.253
1.58944e-08	0.715191	0.288	0.126	0.000377318	2	dcaf13	0.162
6.61359e-09	0.714211	0.31	0.121	0.000157	2	nol10	0.189
2.15608e-09	0.713816	0.339	0.139	5.11831e-05	2	vars1	0.2
5.60332e-17	0.713416	0.683	0.377	1.33017e-12	2	suclg1	0.306
2.17552e-24	0.713308	0.856	0.548	5.16447e-20	2	gpx4b	0.308
1.04102e-21	0.712636	0.79	0.457	2.47128e-17	2	sec11a	0.333
2.44666e-16	0.710551	0.649	0.34	5.80812e-12	2	ndufa5	0.309
8.69779e-16	0.709573	0.627	0.332	2.06477e-11	2	ndufb3	0.295
2.43245e-11	0.709531	0.455	0.189	5.77439e-07	2	ldha	0.266
1.47666e-16	0.708661	0.627	0.297	3.50543e-12	2	mak16	0.33
2.33793e-37	0.708208	0.972	0.803	5.55e-33	2	atp5mc3b	0.169
1.32845e-14	0.70693	0.611	0.306	3.1536e-10	2	lsm3	0.305
5.24345e-10	0.706265	0.332	0.123	1.24474e-05	2	mrps31	0.209
7.38593e-23	0.705385	0.881	0.596	1.75335e-18	2	nap1l1	0.285
1.74754e-11	0.705342	0.433	0.195	4.14848e-07	2	mrps24	0.238
4.12397e-25	0.704526	0.887	0.581	9.78989e-21	2	pomp	0.306
2.1659e-09	0.702834	0.292	0.106	5.14162e-05	2	tma16	0.186
2.36725e-25	0.701284	0.862	0.583	5.6196e-21	2	uqcrb	0.279
1.81397e-22	0.700889	0.846	0.574	4.30618e-18	2	eif1b	0.272
1.25749e-09	0.70084	0.307	0.096	2.98514e-05	2	ddx52	0.211
2.19817e-29	0.699817	0.95	0.746	5.21823e-25	2	hnrnpabb	0.204
3.40201e-10	0.698853	0.373	0.147	8.07604e-06	2	gemin8	0.226
6.48093e-23	0.698245	0.831	0.495	1.53851e-18	2	aldoaa	0.336
4.75005e-11	0.695975	0.483	0.237	1.12762e-06	2	rpf1	0.246
4.2756e-16	0.695854	0.699	0.363	1.01498e-11	2	plxnb1a	0.336
2.93505e-10	0.695468	0.367	0.147	6.9675e-06	2	mrpl17	0.22
1.45492e-09	0.694351	0.342	0.142	3.45384e-05	2	rida	0.2
6.98588e-11	0.693998	0.47	0.211	1.65838e-06	2	unc45b	0.259
8.60484e-17	0.693984	0.658	0.342	2.0427e-12	2	psmc2	0.316
2.4661e-10	0.693372	0.439	0.208	5.85429e-06	2	cacybp	0.231
1.21775e-12	0.692874	0.467	0.194	2.89082e-08	2	dohh	0.273
2.36809e-18	0.692201	0.781	0.466	5.62161e-14	2	cbx1a	0.315
5.45229e-10	0.69174	0.373	0.165	1.29432e-05	2	mrps21	0.208
6.70765e-09	0.690131	0.31	0.107	0.000159233	2	anos1a	0.203
5.87795e-19	0.689206	0.73	0.411	1.39537e-14	2	STMP1	0.319
2.54637e-18	0.68847	0.749	0.461	6.04482e-14	2	anp32b	0.288
1.25246e-08	0.688188	0.323	0.137	0.000297321	2	rrp36	0.186
2.46542e-18	0.688154	0.771	0.475	5.85265e-14	2	usp10	0.296
7.04147e-12	0.686807	0.486	0.218	1.67157e-07	2	rbb4l	0.268
9.85256e-09	0.686778	0.285	0.108	0.00023389	2	psmd10	0.177
8.84595e-24	0.686636	0.9	0.73	2.09994e-19	2	pfn2l	0.17
2.45808e-11	0.685381	0.502	0.252	5.83524e-07	2	cdkn2aipnl	0.25
3.64833e-22	0.684323	0.875	0.597	8.66076e-18	2	nop56	0.278
8.20361e-09	0.683382	0.301	0.121	0.000194746	2	mrpl24	0.18
1.13028e-15	0.682708	0.683	0.403	2.68316e-11	2	actr2a	0.28
4.44444e-11	0.6825	0.461	0.211	1.05506e-06	2	nedd8	0.25
2.43976e-08	0.682408	0.292	0.109	0.000579174	2	pqbp1	0.183
9.11696e-14	0.681217	0.571	0.276	2.16428e-09	2	abce1	0.295
1.37597e-18	0.680836	0.727	0.413	3.26643e-14	2	rsl1d1	0.314
2.84276e-23	0.680005	0.837	0.541	6.74843e-19	2	tbca	0.296
2.65217e-17	0.679102	0.705	0.365	6.29599e-13	2	pinx1	0.34
1.6391e-11	0.67765	0.502	0.252	3.89107e-07	2	cbr1l	0.25
1.37036e-08	0.677025	0.292	0.106	0.00032531	2	selenom	0.186
1.03106e-09	0.676119	0.376	0.171	2.44764e-05	2	acp1	0.205
2.75243e-11	0.676092	0.451	0.207	6.53399e-07	2	ndufa10	0.244
1.86097e-22	0.67596	0.834	0.564	4.41776e-18	2	cct7	0.27
3.95851e-09	0.675918	0.345	0.142	9.39712e-05	2	smco4	0.203
1.96702e-11	0.675898	0.564	0.293	4.66951e-07	2	cacna2d2a	0.271
3.15691e-09	0.674415	0.351	0.152	7.49418e-05	2	dnttip2	0.199
1.63992e-08	0.67438	0.351	0.168	0.000389301	2	esf1	0.183
5.43728e-24	0.674215	0.884	0.617	1.29076e-19	2	zgc:193541	0.267
7.85036e-11	0.673288	0.404	0.15	1.8636e-06	2	prmt3	0.254
1.0413e-19	0.672757	0.818	0.549	2.47193e-15	2	arhgdia	0.269
9.64182e-08	0.672726	0.32	0.144	0.00228887	2	rpa1	0.176
2.31314e-14	0.672518	0.636	0.349	5.49117e-10	2	psmd12	0.287
2.55425e-17	0.671769	0.734	0.432	6.06353e-13	2	psmb4	0.302
9.40037e-09	0.671545	0.326	0.134	0.000223155	2	cmss1	0.192
1.45643e-36	0.670929	0.984	0.835	3.45741e-32	2	rpl22l1	0.149
8.03215e-14	0.670664	0.608	0.335	1.90675e-09	2	psmd13	0.273
3.40683e-10	0.67003	0.439	0.218	8.08748e-06	2	wdr82	0.221
2.89969e-12	0.669875	0.53	0.256	6.88356e-08	2	hspa4b	0.274
7.7135e-08	0.669872	0.257	0.104	0.00183111	2	ralaa	0.153
1.50708e-10	0.667513	0.448	0.216	3.57767e-06	2	srsf10b	0.232
3.87015e-11	0.66587	0.502	0.235	9.18735e-07	2	rrp1	0.267
2.23218e-07	0.663732	0.292	0.13	0.00529897	2	tubb6	0.162
5.08206e-11	0.663158	0.47	0.222	1.20643e-06	2	si:dkey-204f11.64	0.248
3.06145e-09	0.661873	0.392	0.168	7.26757e-05	2	ubr7	0.224
3.89281e-14	0.661631	0.605	0.326	9.24113e-10	2	pdcd5	0.279
9.46935e-08	0.660837	0.254	0.084	0.00224793	2	smyd1b	0.17
1.00153e-09	0.660114	0.404	0.191	2.37752e-05	2	drg2	0.213
6.97487e-08	0.660061	0.263	0.104	0.00165576	2	coro1cb	0.159
1.97674e-08	0.659303	0.282	0.101	0.000469259	2	znrd2	0.181
4.32994e-17	0.658993	0.708	0.391	1.02788e-12	2	ndufs5	0.317
1.29513e-11	0.658609	0.533	0.281	3.07451e-07	2	ppm1g	0.252
2.77372e-11	0.658236	0.524	0.271	6.58454e-07	2	api5	0.253
1.14995e-07	0.657537	0.295	0.127	0.00272987	2	bag1	0.168
3.0515e-09	0.656602	0.379	0.175	7.24396e-05	2	cox14	0.204
9.16172e-08	0.65623	0.266	0.113	0.0021749	2	rnf121	0.153
1.68441e-13	0.655667	0.618	0.327	3.99861e-09	2	ndufb5	0.291
1.40406e-08	0.655525	0.351	0.154	0.00033331	2	wdr46	0.197
9.39184e-09	0.655467	0.376	0.174	0.000222953	2	uchl5	0.202
2.02314e-10	0.653146	0.455	0.226	4.80274e-06	2	metap1	0.229
3.46412e-10	0.653145	0.404	0.162	8.22347e-06	2	rrp12	0.242
2.2814e-11	0.653002	0.486	0.223	5.41582e-07	2	ncbp2	0.263
6.28174e-17	0.652733	0.749	0.449	1.49122e-12	2	prmt1	0.3
2.34093e-09	0.652495	0.473	0.244	5.55714e-05	2	tuba1c	0.229
1.74268e-08	0.651922	0.326	0.142	0.000413695	2	si:ch73-238c9.1	0.184
4.21072e-09	0.651791	0.367	0.163	9.99582e-05	2	ENSDARG00000022564	0.204
1.77771e-15	0.650954	0.674	0.39	4.2201e-11	2	eif4e1c	0.284
3.61571e-11	0.650891	0.498	0.252	8.58334e-07	2	coa6	0.246
4.79635e-13	0.650778	0.649	0.384	1.13861e-08	2	fkbp9	0.265
1.77069e-08	0.65057	0.292	0.105	0.000420345	2	creld2	0.187
3.67001e-09	0.649613	0.361	0.155	8.71224e-05	2	cars1	0.206
7.34723e-08	0.648959	0.27	0.101	0.00174416	2	utp6	0.169
2.43761e-08	0.648898	0.304	0.124	0.000578665	2	adtrp1	0.18
3.74131e-20	0.648868	0.821	0.523	8.8815e-16	2	smdt1b	0.298
1.93924e-10	0.64794	0.464	0.232	4.60357e-06	2	mrpl34	0.232
8.23506e-26	0.64719	0.915	0.652	1.95492e-21	2	atp5meb	0.263
8.32293e-10	0.645665	0.433	0.194	1.97578e-05	2	gmppb	0.239
1.88238e-09	0.645509	0.436	0.202	4.46857e-05	2	sf3b3	0.234
3.42215e-09	0.64507	0.373	0.16	8.12385e-05	2	UTP14C	0.213
5.39825e-19	0.644541	0.834	0.549	1.28149e-14	2	psmb3	0.285
3.42847e-14	0.643158	0.668	0.369	8.13885e-10	2	gsta.1	0.299
3.07763e-32	0.642352	0.997	0.951	7.30597e-28	2	actb1	0.046
6.68856e-07	0.642255	0.273	0.122	0.015878	2	slc25a10	0.151
3.3974e-08	0.642048	0.32	0.138	0.000806509	2	rcl1	0.182
3.0686e-31	0.640984	0.966	0.775	7.28454e-27	2	ran	0.191
9.47034e-08	0.640074	0.288	0.115	0.00224816	2	ddx47	0.173
2.93055e-14	0.639631	0.671	0.416	6.95683e-10	2	psmd7	0.255
7.52404e-11	0.63812	0.511	0.248	1.78613e-06	2	cnih1	0.263
2.43515e-22	0.637828	0.868	0.603	5.78079e-18	2	cct4	0.265
7.70967e-19	0.636939	0.806	0.467	1.8302e-14	2	mycbp	0.339
6.71302e-09	0.6367	0.382	0.172	0.00015936	2	si:dkey-88p24.11	0.21
2.16252e-10	0.636103	0.498	0.261	5.13362e-06	2	fundc2	0.237
8.09398e-08	0.63589	0.307	0.127	0.00192143	2	smn1	0.18
3.61689e-08	0.635637	0.298	0.109	0.000858613	2	uchl3	0.189
3.38121e-16	0.634687	0.746	0.481	8.02665e-12	2	psmd1	0.265
2.51349e-11	0.63394	0.53	0.251	5.96677e-07	2	ppp1r2	0.279
1.00296e-19	0.633269	0.815	0.53	2.38091e-15	2	eif1axb	0.285
2.78857e-26	0.633108	0.928	0.668	6.61979e-22	2	atp5fa1	0.26
2.28109e-11	0.632368	0.53	0.248	5.41509e-07	2	mybbp1a	0.282
5.59315e-41	0.632149	1	0.896	1.32776e-36	2	ppib	0.104
1.42872e-21	0.631998	0.853	0.591	3.39163e-17	2	ube2v1	0.262
9.12743e-11	0.63183	0.445	0.19	2.16676e-06	2	mrps10	0.255
4.7722e-08	0.630923	0.357	0.17	0.00113287	2	qars1	0.187
6.85609e-09	0.628115	0.351	0.15	0.000162757	2	rbbp9	0.201
2.41056e-11	0.627246	0.524	0.263	5.72243e-07	2	kpnb3	0.261
5.61599e-19	0.626791	0.853	0.612	1.33318e-14	2	ssr4	0.241
1.63211e-23	0.626733	0.915	0.732	3.87447e-19	2	sec61b	0.183
1.20215e-07	0.626695	0.26	0.091	0.00285378	2	dnajc2	0.169
1.50778e-13	0.624351	0.652	0.366	3.57933e-09	2	cope	0.286
7.46551e-12	0.624099	0.571	0.303	1.77224e-07	2	mif	0.268
4.57232e-08	0.624024	0.335	0.148	0.00108542	2	uba5	0.187
1.64883e-15	0.623834	0.699	0.391	3.91415e-11	2	eif4a3	0.308
9.98955e-10	0.623619	0.429	0.194	2.37142e-05	2	fam3a	0.235
1.76615e-08	0.622253	0.342	0.14	0.000419266	2	usp14	0.202
1.79635e-09	0.62203	0.392	0.165	4.26435e-05	2	jagn1b	0.227
9.55173e-17	0.622004	0.746	0.457	2.26748e-12	2	copz1	0.289
3.79464e-07	0.621792	0.26	0.1	0.00900809	2	nol6	0.16
2.67267e-20	0.621666	0.846	0.529	6.34464e-16	2	tmed10	0.317
1.41303e-08	0.621427	0.364	0.159	0.00033544	2	wdr12	0.205
7.0132e-21	0.620086	0.868	0.593	1.66486e-16	2	sem1	0.275
2.02235e-07	0.619717	0.266	0.101	0.00480085	2	mrps23	0.165
8.13467e-08	0.618798	0.304	0.121	0.00193109	2	drg1	0.183
4.44238e-09	0.618792	0.429	0.22	0.000105458	2	ppid	0.209
9.24224e-08	0.618753	0.304	0.127	0.00219402	2	aatf	0.177
5.47736e-07	0.618365	0.361	0.171	0.0130027	2	rb1	0.19
5.33108e-07	0.617383	0.27	0.103	0.0126554	2	gtdc1	0.167
1.23399e-27	0.617376	0.969	0.863	2.92936e-23	2	myl12.1	0.106
1.8825e-15	0.616909	0.734	0.453	4.46886e-11	2	psmb6	0.281
2.33433e-09	0.616651	0.511	0.25	5.54147e-05	2	chst15	0.261
3.69091e-12	0.616203	0.614	0.327	8.76184e-08	2	snrpd3l	0.287
8.68578e-10	0.615759	0.426	0.182	2.06192e-05	2	rcn1	0.244
3.4573e-13	0.615689	0.687	0.404	8.20729e-09	2	eif3jb	0.283
1.08424e-15	0.614496	0.762	0.447	2.57387e-11	2	eno3	0.315
3.2025e-18	0.614099	0.875	0.628	7.60242e-14	2	cst14a.2	0.247
2.40227e-08	0.61345	0.417	0.214	0.000570274	2	sdhdb	0.203
2.73375e-09	0.613353	0.448	0.219	6.48965e-05	2	txndc17	0.229
1.19729e-12	0.613313	0.577	0.262	2.84224e-08	2	ddx18	0.315
5.5031e-09	0.612114	0.52	0.294	0.000130638	2	tpi1b	0.226
4.37493e-09	0.611331	0.398	0.178	0.000103857	2	tmem39a	0.22
3.27689e-07	0.610793	0.273	0.118	0.007779	2	tmem208	0.155
7.18214e-16	0.609856	0.718	0.406	1.70497e-11	2	ndufa8	0.312
2.02958e-06	0.609604	0.254	0.114	0.0481803	2	fundc1	0.14
9.65028e-14	0.608748	0.665	0.378	2.29088e-09	2	sh3bgrl3	0.287
6.42842e-14	0.607269	0.671	0.375	1.52604e-09	2	eif6	0.296
3.41205e-08	0.606399	0.361	0.17	0.000809986	2	yipf5	0.191
6.55194e-08	0.603909	0.367	0.178	0.00155536	2	gcsha	0.189
1.4255e-18	0.602203	0.84	0.576	3.38399e-14	2	anxa13	0.264
3.92889e-08	0.6016	0.401	0.187	0.000932679	2	carm1	0.214
5.10485e-08	0.600647	0.423	0.222	0.00121184	2	hmgb3b	0.201
5.46595e-17	0.599462	0.781	0.475	1.29756e-12	2	spcs1	0.306
2.55451e-14	0.59885	0.708	0.438	6.06415e-10	2	uqcrfs1	0.27
6.09027e-09	0.598136	0.392	0.155	0.000144577	2	ltv1	0.237
1.12811e-09	0.597178	0.489	0.246	2.67801e-05	2	txnrd3	0.243
1.06543e-11	0.596691	0.586	0.321	2.52922e-07	2	eif3ja	0.265
1.1676e-07	0.596686	0.37	0.178	0.00277177	2	TSTD1	0.192
7.02298e-08	0.596537	0.339	0.147	0.00166719	2	emc1	0.192
2.94983e-14	0.595305	0.715	0.433	7.0026e-10	2	psmd3	0.282
5.77669e-10	0.594605	0.451	0.207	1.37133e-05	2	actl6a	0.244
1.95596e-07	0.59441	0.332	0.151	0.00464324	2	farsa	0.181
5.99824e-19	0.593705	0.837	0.534	1.42392e-14	2	zgc:77486.1	0.303
4.24529e-12	0.593208	0.658	0.401	1.00779e-07	2	ndufb10	0.257
2.73972e-09	0.593138	0.442	0.211	6.50381e-05	2	naa15a	0.231
2.15368e-19	0.593082	0.875	0.649	5.11262e-15	2	tmem258	0.226
4.6675e-09	0.59285	0.426	0.212	0.000110802	2	mrpl30	0.214
5.83346e-08	0.592773	0.392	0.181	0.0013848	2	sumo3b	0.211
6.36571e-10	0.59268	0.451	0.199	1.51116e-05	2	isg20	0.252
1.64871e-09	0.591573	0.508	0.269	3.91387e-05	2	aars1	0.239
2.46262e-11	0.590932	0.63	0.379	5.84601e-07	2	psmc4	0.251
5.95619e-09	0.586945	0.395	0.18	0.000141394	2	mrps34	0.215
2.16015e-09	0.585706	0.436	0.205	5.12797e-05	2	si:dkey-74k8.3	0.231
1.86803e-09	0.583802	0.476	0.241	4.43451e-05	2	psmc1b	0.235
2.39193e-12	0.583086	0.608	0.311	5.67821e-08	2	calm3a.1	0.297
7.10544e-09	0.582701	0.439	0.212	0.000168676	2	znf330	0.227
2.73269e-08	0.582172	0.417	0.201	0.000648713	2	mrpl2	0.216
8.52184e-19	0.582131	0.871	0.602	2.023e-14	2	arpc2	0.269
3.20287e-07	0.582012	0.317	0.137	0.00760329	2	trmt61a	0.18
6.54563e-08	0.580693	0.373	0.171	0.00155387	2	bop1	0.202
8.47612e-13	0.580288	0.639	0.337	2.01215e-08	2	g3bp1	0.302
9.27356e-07	0.579729	0.27	0.104	0.0220145	2	lin7b	0.166
3.7148e-19	0.577977	0.865	0.603	8.81855e-15	2	ywhae1	0.262
1.95012e-08	0.57747	0.392	0.165	0.000462939	2	ssr1	0.227
4.67421e-07	0.577423	0.37	0.181	0.0110961	2	rps19bp1	0.189
1.92856e-11	0.57703	0.583	0.313	4.57821e-07	2	coa3a	0.27
2.68121e-15	0.57682	0.809	0.552	6.36491e-11	2	setb	0.257
1.16234e-12	0.576543	0.646	0.375	2.75929e-08	2	prdx4	0.271
4.7952e-08	0.575904	0.536	0.328	0.00113833	2	anxa5b	0.208
1.13774e-08	0.575566	0.448	0.232	0.000270088	2	pdha1a	0.216
1.59708e-10	0.575545	0.605	0.35	3.79132e-06	2	phf5a	0.255
1.0119e-06	0.57466	0.273	0.121	0.0240216	2	impa1	0.152
1.37021e-17	0.572995	0.831	0.577	3.25275e-13	2	GCA	0.254
1.10168e-07	0.572943	0.348	0.151	0.00261528	2	mrps18c	0.197
7.73561e-07	0.572628	0.307	0.135	0.0183636	2	utp25	0.172
4.18822e-10	0.571872	0.533	0.279	9.94242e-06	2	ddx27	0.254
2.86949e-08	0.571339	0.436	0.22	0.000681187	2	si:dkeyp-120h9.1	0.216
4.78912e-11	0.571219	0.52	0.236	1.13689e-06	2	psmd11a	0.284
2.45803e-08	0.571185	0.411	0.194	0.000583513	2	hibadhb	0.217
3.7929e-09	0.569722	0.511	0.282	9.00396e-05	2	tomm40	0.229
2.52764e-07	0.567487	0.295	0.108	0.00600037	2	rims2b	0.187
3.06018e-10	0.567338	0.53	0.278	7.26456e-06	2	erp44	0.252
6.69899e-09	0.567255	0.442	0.2	0.000159027	2	cnpy1	0.242
2.24483e-07	0.567078	0.342	0.137	0.005329	2	vmp1	0.205
1.55166e-09	0.566992	0.502	0.264	3.68348e-05	2	yeats4	0.238
9.87485e-15	0.566727	0.768	0.486	2.34419e-10	2	fkbp7	0.282
1.62006e-11	0.566596	0.599	0.321	3.84587e-07	2	ndufs7	0.278
9.5466e-07	0.566497	0.266	0.115	0.0226627	2	smim20	0.151
6.49333e-17	0.566099	0.818	0.507	1.54145e-12	2	glrx	0.311
2.37247e-12	0.566052	0.674	0.392	5.632e-08	2	bcas2	0.282
2.89937e-12	0.56593	0.652	0.377	6.88281e-08	2	nucb1	0.275
9.75119e-11	0.565925	0.571	0.299	2.31483e-06	2	eny2	0.272
1.3826e-10	0.565829	0.567	0.298	3.28215e-06	2	wdr43	0.269
5.37954e-39	0.565776	0.997	0.946	1.27705e-34	2	cd63	0.051
3.55934e-11	0.565725	0.614	0.356	8.44952e-07	2	psmc5	0.258
1.13524e-14	0.565041	0.737	0.427	2.69496e-10	2	ndufa6	0.31
4.97786e-13	0.563089	0.699	0.428	1.18169e-08	2	atp5po	0.271
2.26086e-07	0.562814	0.351	0.159	0.00536705	2	lrrc59	0.192
1.38563e-06	0.562305	0.313	0.131	0.0328935	2	lrrc4ca	0.182
2.41481e-17	0.562296	0.843	0.573	5.73251e-13	2	atp5f1e	0.27
2.43672e-19	0.560813	0.903	0.699	5.78454e-15	2	vdac2	0.204
8.91233e-11	0.560441	0.636	0.386	2.1157e-06	2	copb2	0.25
2.29802e-10	0.559696	0.524	0.26	5.45528e-06	2	safb	0.264
1.02467e-07	0.558297	0.342	0.144	0.00243246	2	glod5	0.198
2.23643e-08	0.558201	0.458	0.255	0.000530905	2	lsm5	0.203
5.19638e-12	0.55805	0.677	0.412	1.23357e-07	2	arpc4	0.265
1.17903e-06	0.557924	0.304	0.139	0.0279889	2	si:dkey-239h2.3	0.165
2.93218e-08	0.557506	0.417	0.207	0.000696071	2	ccdc12	0.21
3.06194e-07	0.556747	0.382	0.156	0.00726874	2	tgfb1b	0.226
3.97412e-24	0.556291	0.944	0.712	9.43416e-20	2	cnbpb	0.232
1.68794e-10	0.556238	0.586	0.309	4.007e-06	2	MGARP	0.277
1.27895e-15	0.55595	0.79	0.472	3.03609e-11	2	taf15	0.318
8.89772e-13	0.555802	0.696	0.407	2.11223e-08	2	ube2na	0.289
1.15126e-07	0.555679	0.351	0.157	0.00273297	2	uqcrc2b	0.194
7.29104e-09	0.555158	0.455	0.229	0.000173082	2	tmem14ca	0.226
7.9204e-15	0.554628	0.759	0.477	1.88022e-10	2	ndufb2	0.282
3.56523e-07	0.553861	0.332	0.147	0.00846351	2	SERF2	0.185
1.45256e-07	0.553541	0.342	0.147	0.00344822	2	eftud2	0.195
1.0264e-10	0.552203	0.586	0.324	2.43657e-06	2	kdelr2b	0.262
1.68046e-14	0.551633	0.777	0.469	3.98923e-10	2	cct2.1	0.308
1.11056e-07	0.551595	0.364	0.155	0.00263635	2	ciapin1	0.209
1.51473e-15	0.551343	0.878	0.657	3.59583e-11	2	tubb2b	0.221
1.78474e-30	0.551014	0.994	0.84	4.2368e-26	2	fkbp1aa	0.154
4.05235e-07	0.550766	0.335	0.145	0.00961988	2	cyb5b	0.19
2.13781e-11	0.550622	0.596	0.313	5.07495e-07	2	naa20	0.283
2.56266e-14	0.550254	0.734	0.451	6.08349e-10	2	elocb	0.283
2.16785e-07	0.549852	0.332	0.145	0.00514625	2	BOLA2	0.187
3.39586e-13	0.549773	0.699	0.413	8.06144e-09	2	srsf2a	0.286
5.67701e-07	0.549396	0.386	0.2	0.0134766	2	ppp5c	0.186
3.23615e-08	0.549217	0.433	0.2	0.000768229	2	copg2	0.233
1.10377e-07	0.547838	0.342	0.141	0.00262024	2	tes	0.201
4.551e-07	0.547632	0.392	0.196	0.0108036	2	slc39a7	0.196
1.62979e-09	0.546091	0.52	0.269	3.86895e-05	2	fkbp14	0.251
6.29506e-08	0.545503	0.401	0.177	0.00149438	2	ndufa7	0.224
2.57648e-14	0.545347	0.765	0.486	6.11631e-10	2	alyref	0.279
7.40266e-13	0.544908	0.708	0.448	1.75732e-08	2	psmb5	0.26
7.34438e-11	0.544071	0.599	0.341	1.74348e-06	2	sap30l	0.258
5.30829e-14	0.543492	0.793	0.555	1.26014e-09	2	psma1	0.238
3.66601e-08	0.543465	0.492	0.263	0.000870273	2	nudt21	0.229
4.52124e-14	0.542602	0.774	0.507	1.0733e-09	2	tmed2	0.267
4.04794e-08	0.542443	0.495	0.267	0.00096094	2	fxyd1	0.228
4.40798e-07	0.540825	0.417	0.224	0.0104641	2	sap30bp	0.193
7.759e-07	0.540361	0.323	0.149	0.0184191	2	hccsb	0.174
4.56976e-07	0.538939	0.348	0.164	0.0108481	2	cops5	0.184
5.85632e-11	0.538936	0.636	0.374	1.39023e-06	2	cyb5a	0.262
9.05902e-10	0.538472	0.571	0.315	2.15052e-05	2	psmc1a	0.256
3.17305e-07	0.537672	0.408	0.213	0.00753251	2	mrpl32	0.195
1.655e-09	0.537645	0.514	0.254	3.9288e-05	2	hm13	0.26
9.71583e-10	0.537345	0.58	0.32	2.30644e-05	2	serbp1b	0.26
1.73281e-06	0.536798	0.342	0.167	0.0411351	2	chrac1	0.175
3.43981e-07	0.536191	0.455	0.244	0.00816576	2	ctps1a	0.211
2.86906e-15	0.534898	0.831	0.615	6.81086e-11	2	selenof	0.216
1.89517e-11	0.534797	0.661	0.39	4.49894e-07	2	lsm7	0.271
3.72179e-16	0.534743	0.828	0.55	8.83516e-12	2	eif2s1b	0.278
4.01029e-21	0.533405	0.925	0.723	9.52002e-17	2	cox4i1	0.202
7.21811e-10	0.533035	0.542	0.284	1.71351e-05	2	glud1b	0.258
4.00638e-08	0.532383	0.433	0.2	0.000951075	2	naa50	0.233
3.53416e-12	0.531882	0.755	0.485	8.38974e-08	2	bud31	0.27
4.56662e-12	0.531486	0.668	0.388	1.08407e-07	2	wdr83os	0.28
5.09264e-07	0.530898	0.53	0.34	0.0120894	2	phc2a	0.19
2.83825e-10	0.530574	0.542	0.282	6.73772e-06	2	ube2l3a	0.26
1.73063e-06	0.530266	0.301	0.139	0.0410834	2	cpsf2	0.162
5.23401e-15	0.53017	0.846	0.605	1.2425e-10	2	vcp	0.241
7.60094e-09	0.529809	0.517	0.279	0.000180439	2	snrpa1	0.238
5.09482e-07	0.529797	0.304	0.123	0.0120946	2	farsb	0.181
3.20306e-07	0.529383	0.429	0.216	0.00760375	2	myof	0.213
1.11981e-06	0.529208	0.345	0.156	0.0265831	2	nol11	0.189
1.16387e-21	0.528998	0.969	0.772	2.7629e-17	2	tagln2	0.197
1.08841e-09	0.528699	0.524	0.268	2.58377e-05	2	srp19	0.256
1.54392e-17	0.528202	0.862	0.582	3.66511e-13	2	eif3c	0.28
9.79249e-10	0.527756	0.596	0.361	2.32464e-05	2	pprc1	0.235
4.28554e-09	0.527269	0.508	0.264	0.000101734	2	hadh	0.244
1.2633e-07	0.526847	0.486	0.272	0.00299894	2	mpc1	0.214
3.25423e-08	0.526508	0.445	0.226	0.000772522	2	mmgt1	0.219
8.55695e-13	0.526132	0.793	0.555	2.03133e-08	2	calua	0.238
1.27544e-12	0.525355	0.818	0.6	3.02776e-08	2	jam3b	0.218
1.44993e-06	0.525088	0.404	0.211	0.0344199	2	adi1	0.193
2.41293e-16	0.524883	0.862	0.604	5.72807e-12	2	rtn4a	0.258
5.65077e-10	0.524806	0.564	0.289	1.34144e-05	2	phf20b	0.275
2.44283e-08	0.524781	0.451	0.223	0.000579903	2	smarca5	0.228
1.2816e-06	0.52476	0.398	0.205	0.0304239	2	dpp3	0.193
1.47568e-11	0.524658	0.68	0.419	3.50313e-07	2	rer1	0.261
5.63302e-07	0.524629	0.48	0.261	0.0133722	2	il11a	0.219
1.41703e-07	0.524454	0.392	0.182	0.00336388	2	srp9	0.21
8.31633e-09	0.523584	0.483	0.235	0.000197421	2	nutf2	0.248
2.58832e-12	0.522934	0.693	0.401	6.14441e-08	2	metap2b	0.292
1.69414e-11	0.522455	0.649	0.348	4.02172e-07	2	spcs3	0.301
2.03743e-12	0.522451	0.724	0.449	4.83666e-08	2	ppm1e	0.275
5.57275e-09	0.521851	0.498	0.242	0.000132291	2	ube2nb	0.256
1.32285e-08	0.521769	0.508	0.28	0.000314032	2	dlst	0.228
3.0336e-07	0.520844	0.414	0.207	0.00720147	2	clns1a	0.207
3.2243e-09	0.520398	0.58	0.329	7.65416e-05	2	rpl26	0.251
7.12169e-09	0.519236	0.564	0.305	0.000169062	2	gpc1b	0.259
2.25377e-07	0.518363	0.386	0.182	0.00535022	2	mcfd2	0.204
9.58086e-07	0.518042	0.351	0.164	0.022744	2	paics	0.187
7.77684e-13	0.517503	0.721	0.44	1.84614e-08	2	pfdn1	0.281
2.54379e-08	0.517187	0.47	0.252	0.000603871	2	mrps36	0.218
4.38342e-12	0.516751	0.737	0.472	1.04058e-07	2	sap18	0.265
1.22275e-09	0.516454	0.639	0.377	2.90269e-05	2	supt4h1	0.262
4.35979e-10	0.516169	0.599	0.33	1.03497e-05	2	psmd14	0.269
1.10759e-08	0.515681	0.533	0.298	0.00026293	2	ctsh	0.235
1.05261e-08	0.514378	0.527	0.307	0.000249879	2	zc3h15	0.22
6.46892e-07	0.513885	0.395	0.197	0.0153566	2	ndufs3	0.198
2.01729e-06	0.51387	0.329	0.145	0.0478884	2	znf622	0.184
1.8681e-08	0.512979	0.508	0.269	0.000443469	2	ccdc47	0.239
2.1947e-07	0.512425	0.423	0.224	0.00521	2	ubxn1	0.199
9.18103e-27	0.512281	0.991	0.911	2.17948e-22	2	rps26l	0.08
3.05067e-07	0.512271	0.42	0.211	0.00724198	2	nnt	0.209
2.35864e-23	0.510348	0.987	0.874	5.59917e-19	2	tpm3	0.113
1.26898e-11	0.509917	0.718	0.399	3.01244e-07	2	prss23	0.319
1.95615e-08	0.50889	0.539	0.307	0.000464369	2	psmd6	0.232
1.04964e-07	0.508585	0.442	0.222	0.00249174	2	mrps16	0.22
4.29901e-09	0.507429	0.52	0.269	0.000102054	2	ndufs6	0.251
4.40446e-32	0.507143	0.991	0.926	1.04557e-27	2	rpl38	0.065
3.7058e-08	0.506216	0.473	0.234	0.00087972	2	guk1a	0.239
2.50759e-09	0.50453	0.555	0.286	5.95277e-05	2	vps35	0.269
3.04338e-09	0.503675	0.571	0.319	7.22469e-05	2	asah1b	0.252
1.07801e-11	0.502835	0.881	0.679	2.55908e-07	2	si:dkey-100n23.3	0.202
2.58342e-11	0.502707	0.668	0.38	6.13277e-07	2	stip1	0.288
7.73997e-12	0.501199	0.724	0.45	1.83739e-07	2	ndufb8	0.274
8.99395e-50	2.44641	0.745	0.228	2.13507e-45	3	large2	0.517
1.0874e-33	2.43949	0.676	0.227	2.58137e-29	3	adamtsl3	0.449
3.3475e-37	2.37327	0.628	0.184	7.94662e-33	3	si:ch211-160j14.3	0.444
7.21153e-36	2.34924	0.614	0.075	1.71195e-31	3	kcnab1a	0.539
1.12723e-49	2.32789	0.862	0.448	2.67594e-45	3	rbfox3a	0.414
1.82972e-34	2.32336	0.628	0.109	4.34357e-30	3	chl1b	0.519
1.45929e-16	2.31515	0.303	0.045	3.46421e-12	3	thsd7ab	0.258
2.42085e-33	2.26731	0.634	0.188	5.74686e-29	3	tbx1	0.446
4.15063e-28	2.25604	0.49	0.07	9.85318e-24	3	elavl4	0.42
8.55222e-25	2.20967	0.428	0.065	2.03021e-20	3	tbx20	0.363
8.02826e-30	2.20927	0.545	0.12	1.90583e-25	3	jarid2b	0.425
8.74864e-13	2.19712	0.317	0.078	2.07684e-08	3	twist1b	0.239
1.17024e-80	2.16348	0.993	0.656	2.77803e-76	3	mcama	0.337
4.19438e-14	2.16267	0.29	0.031	9.95703e-10	3	tanc2a	0.259
2.25818e-37	2.15078	0.69	0.17	5.36069e-33	3	bcam	0.52
2.75854e-25	2.14209	0.593	0.204	6.5485e-21	3	alpi.1	0.389
4.95773e-13	2.10244	0.262	0.085	1.17692e-08	3	hmcn2.1	0.177
4.76264e-18	2.08474	0.421	0.093	1.1306e-13	3	alx4a	0.328
3.32796e-37	2.08448	0.779	0.329	7.90025e-33	3	tbx2a	0.45
1.35408e-19	2.04843	0.393	0.067	3.21446e-15	3	cdo1	0.326
1.38761e-13	2.03889	0.29	0.06	3.29404e-09	3	tnika	0.23
6.94661e-71	2.03063	0.979	0.592	1.64906e-66	3	mmel1	0.387
3.51136e-13	2.02453	0.269	0.051	8.33561e-09	3	cacnb4a	0.218
3.0865e-26	2.01752	0.6	0.198	7.32705e-22	3	smoc1	0.402
2.57462e-14	1.9711	0.379	0.081	6.1119e-10	3	ldlrad4b	0.298
9.21805e-19	1.95749	0.421	0.058	2.18827e-14	3	dock11	0.363
5.16559e-19	1.9542	0.503	0.181	1.22626e-14	3	ldb2a	0.322
3.67032e-20	1.92018	0.483	0.108	8.71297e-16	3	pdzrn3b	0.375
5.7721e-27	1.90283	0.683	0.226	1.37024e-22	3	mab21l2	0.457
2.685e-38	1.89341	0.8	0.409	6.37393e-34	3	fam184a	0.391
3.45732e-26	1.86447	0.8	0.43	8.20733e-22	3	AL954137.2	0.37
1.09739e-16	1.86129	0.372	0.094	2.60509e-12	3	adamts6	0.278
2.26588e-29	1.83608	0.703	0.268	5.37898e-25	3	cadm1a	0.435
8.2823e-18	1.83486	0.379	0.073	1.96614e-13	3	arhgap36	0.306
1.8191e-19	1.83042	0.407	0.077	4.31837e-15	3	prickle1b	0.33
6.58175e-15	1.82129	0.331	0.068	1.56244e-10	3	znf385b	0.263
1.58116e-20	1.78801	0.572	0.177	3.75352e-16	3	rasd1	0.395
3.90313e-49	1.76371	0.917	0.605	9.26564e-45	3	bcl11aa	0.312
1.69888e-13	1.75458	0.421	0.108	4.03298e-09	3	im:7152348	0.313
2.03814e-20	1.7519	0.559	0.168	4.83834e-16	3	hsp70l	0.391
3.11788e-13	1.75063	0.345	0.076	7.40153e-09	3	nab1a	0.269
1.58832e-20	1.74551	0.697	0.361	3.77052e-16	3	slc12a7b	0.336
2.74858e-17	1.71949	0.31	0.043	6.52486e-13	3	efna5b	0.267
2.08233e-26	1.71232	0.683	0.223	4.94325e-22	3	si:ch1073-303k11.2	0.46
4.78229e-33	1.70632	0.807	0.545	1.13527e-28	3	fam184b	0.262
8.56473e-21	1.6981	0.614	0.2	2.03318e-16	3	unc5b	0.414
1.53964e-15	1.69359	0.441	0.124	3.65494e-11	3	sik1	0.317
3.78224e-16	1.6933	0.338	0.035	8.97866e-12	3	ank3a	0.303
1.06246e-09	1.6915	0.345	0.102	2.52218e-05	3	mycn	0.243
1.28455e-35	1.68777	0.848	0.259	3.04939e-31	3	gadd45aa	0.589
3.10135e-39	1.6871	0.897	0.564	7.3623e-35	3	wnt5b	0.333
2.3035e-07	1.67902	0.29	0.114	0.00546828	3	rbbp8l	0.176
1.02184e-12	1.67194	0.297	0.043	2.42575e-08	3	afap1	0.254
2.1442e-31	1.66907	0.8	0.456	5.09011e-27	3	sgk1	0.344
4.77297e-32	1.66153	0.869	0.548	1.13306e-27	3	sgcd	0.321
8.3022e-16	1.65666	0.6	0.277	1.97086e-11	3	ism1	0.323
3.97998e-26	1.6269	0.731	0.383	9.44808e-22	3	vstm4b	0.348
1.11267e-22	1.62047	0.648	0.28	2.64136e-18	3	efnb1	0.368
1.32852e-06	1.60209	0.303	0.137	0.0315377	3	tenm3	0.166
3.63756e-19	1.60181	0.545	0.156	8.63521e-15	3	b4galt6	0.389
4.22317e-13	1.59787	0.345	0.086	1.00254e-08	3	RASSF5	0.259
2.13392e-26	1.57939	0.759	0.334	5.06571e-22	3	znf536	0.425
1.19116e-12	1.57653	0.345	0.071	2.8277e-08	3	zeb2b	0.274
5.14072e-08	1.57287	0.303	0.122	0.00122035	3	cacna1g	0.181
6.55685e-19	1.56424	0.641	0.237	1.55653e-14	3	tet3	0.404
3.32739e-20	1.55179	0.628	0.216	7.8989e-16	3	fgfrl1b	0.412
1.22572e-15	1.55135	0.441	0.145	2.90973e-11	3	clul1.1	0.296
1.35793e-10	1.5491	0.29	0.063	3.22359e-06	3	mgat4c	0.227
1.4943e-23	1.54828	0.71	0.295	3.54733e-19	3	FAT4	0.415
7.11935e-14	1.54311	0.434	0.128	1.69006e-09	3	nphs1	0.306
1.53971e-38	1.53312	0.924	0.678	3.65511e-34	3	ptprea	0.246
1.2636e-20	1.53249	0.717	0.358	2.99967e-16	3	TENM2	0.359
1.37111e-19	1.52159	0.593	0.161	3.25489e-15	3	cd40	0.432
1.3168e-10	1.51596	0.407	0.151	3.12596e-06	3	hsp70.1	0.256
3.6836e-34	1.51146	0.897	0.681	8.7445e-30	3	dab2ipa	0.216
4.76508e-09	1.49199	0.366	0.168	0.000113118	3	ociad2	0.198
1.27863e-16	1.49066	0.572	0.232	3.03533e-12	3	haus6	0.34
1.00396e-16	1.48056	0.669	0.335	2.38329e-12	3	tmem127	0.334
2.49756e-07	1.47865	0.338	0.14	0.00592895	3	cyp1c2	0.198
1.41576e-10	1.45983	0.317	0.09	3.36087e-06	3	her6	0.227
2.85042e-12	1.45464	0.359	0.076	6.76662e-08	3	fbn2b	0.283
8.37042e-08	1.45442	0.297	0.112	0.00198705	3	ackr3b	0.185
1.04042e-18	1.45118	0.71	0.427	2.46985e-14	3	tm4sf18	0.283
1.30131e-08	1.44478	0.359	0.139	0.000308917	3	tnfaip6	0.22
2.89894e-23	1.44282	0.786	0.489	6.88178e-19	3	id2b	0.297
1.4064e-10	1.43216	0.352	0.122	3.33864e-06	3	angpt1	0.23
1.25611e-16	1.42595	0.724	0.459	2.98187e-12	3	MDFI	0.265
5.2547e-20	1.42537	0.69	0.31	1.24741e-15	3	abcc3	0.38
8.98219e-19	1.41862	0.766	0.559	2.13228e-14	3	id4	0.207
2.77874e-19	1.40933	0.669	0.246	6.59645e-15	3	si:ch211-214p13.9	0.423
5.00582e-23	1.40826	0.724	0.341	1.18833e-18	3	stmn1a	0.383
1.27607e-10	1.40826	0.428	0.128	3.02927e-06	3	inhbab	0.3
1.82961e-10	1.40717	0.324	0.109	4.3433e-06	3	GALNTL6	0.215
1.6377e-14	1.38717	0.448	0.088	3.88774e-10	3	ptgdsb.1	0.36
3.07851e-14	1.37835	0.497	0.2	7.30808e-10	3	plekhg5b	0.297
9.50543e-11	1.36964	0.276	0.06	2.25649e-06	3	alpi.1	0.216
5.20473e-10	1.34788	0.29	0.081	1.23555e-05	3	zgc:174904	0.209
6.27983e-08	1.33641	0.269	0.081	0.00149077	3	chl1b	0.188
5.51762e-12	1.33634	0.566	0.261	1.30983e-07	3	fam184a	0.305
2.35975e-32	1.31043	0.931	0.756	5.60182e-28	3	tbx1	0.175
4.58907e-09	1.30016	0.317	0.089	0.00010894	3	znf536	0.228
4.38795e-11	1.29795	0.545	0.277	1.04165e-06	3	pappab	0.268
4.50834e-12	1.29664	0.503	0.214	1.07024e-07	3	angpt1	0.289
6.69644e-07	1.29022	0.297	0.084	0.0158967	3	nrxn3a	0.213
1.8337e-12	1.28911	0.483	0.192	4.35303e-08	3	bcam	0.291
1.14672e-10	1.28841	0.469	0.187	2.7222e-06	3	fgf13a	0.282
1.33403e-24	1.28383	0.841	0.381	3.16685e-20	3	c4b	0.46
5.94459e-23	1.28383	0.924	0.788	1.41119e-18	3	tenm3	0.136
3.12182e-11	1.27911	0.538	0.273	7.41089e-07	3	AL954137.2	0.265
1.01342e-11	1.27696	0.524	0.188	2.40576e-07	3	nfil3-6	0.336
2.34376e-08	1.27523	0.317	0.105	0.000556386	3	sele	0.212
1.82792e-11	1.27408	0.559	0.3	4.3393e-07	3	abcc4	0.259
9.16494e-10	1.26997	0.552	0.287	2.17567e-05	3	unc5b	0.265
4.46728e-11	1.2689	0.379	0.114	1.06049e-06	3	cdo1	0.265
2.81819e-10	1.26534	0.421	0.115	6.6901e-06	3	si:ch211-160j14.3	0.306
3.66e-10	1.26505	0.441	0.212	8.68848e-06	3	elavl4	0.229
9.57371e-12	1.26374	0.476	0.242	2.2727e-07	3	tnnt2a	0.234
5.71478e-10	1.2626	0.414	0.159	1.35663e-05	3	AL929217.1	0.255
2.5668e-09	1.2615	0.31	0.095	6.09333e-05	3	synpo2lb	0.215
5.55733e-16	1.25952	0.697	0.39	1.31926e-11	3	mmel1	0.307
2.93286e-07	1.25774	0.303	0.131	0.0069623	3	ptgdsb.2	0.172
3.48933e-11	1.25392	0.559	0.302	8.28332e-07	3	glula	0.257
9.58265e-12	1.25348	0.483	0.195	2.27483e-07	3	alx4a	0.288
2.03733e-09	1.2532	0.379	0.14	4.83642e-05	3	il15	0.239
2.27394e-07	1.25273	0.4	0.187	0.00539812	3	rhoub	0.213
8.14752e-11	1.24521	0.448	0.197	1.93414e-06	3	ppfibp2a	0.251
1.63736e-06	1.22183	0.303	0.123	0.0388694	3	lbx2	0.18
3.86385e-09	1.22005	0.345	0.14	9.17238e-05	3	si:ch211-136a13.1	0.205
2.73814e-08	1.21606	0.441	0.215	0.000650008	3	xpc	0.226
1.14327e-12	1.21166	0.559	0.171	2.71401e-08	3	arl4ab	0.388
1.31771e-06	1.2076	0.331	0.154	0.0312811	3	clul1.1	0.177
6.29042e-13	1.20116	0.655	0.367	1.49328e-08	3	mgst1.2	0.288
2.3884e-09	1.20018	0.628	0.334	5.66981e-05	3	efna5a	0.294
3.06852e-29	1.19831	0.959	0.807	7.28436e-25	3	zgc:113054	0.152
2.80298e-17	1.19649	0.697	0.356	6.65399e-13	3	MAGI3	0.341
2.87518e-13	1.18839	0.731	0.463	6.82539e-09	3	afap1	0.268
7.843e-08	1.18785	0.379	0.146	0.00186185	3	scube1	0.233
1.04553e-12	1.1862	0.607	0.284	2.48199e-08	3	si:ch211-225b11.1	0.323
4.69383e-07	1.18522	0.331	0.134	0.0111427	3	hebp2	0.197
2.07293e-06	1.18304	0.262	0.076	0.0492094	3	ABCA7	0.186
2.61511e-19	1.18211	0.8	0.495	6.208e-15	3	zgc:195173	0.305
1.61766e-08	1.17819	0.434	0.192	0.000384017	3	cygb1	0.242
1.42716e-08	1.17696	0.393	0.136	0.000338793	3	dab2ipa	0.257
3.1129e-13	1.17587	0.655	0.383	7.38972e-09	3	dusp14	0.272
1.34514e-09	1.17206	0.455	0.229	3.19322e-05	3	cldn5a	0.226
2.3831e-13	1.17192	0.662	0.351	5.65723e-09	3	fam169aa	0.311
2.46244e-11	1.17133	0.448	0.16	5.84558e-07	3	mcama	0.288
6.61036e-10	1.16481	0.503	0.263	1.56923e-05	3	BCR	0.24
2.28351e-08	1.16463	0.407	0.176	0.000542081	3	prxl2b	0.231
4.6329e-19	1.16405	0.848	0.666	1.0998e-14	3	lonrf1	0.182
2.56206e-24	1.16374	0.862	0.633	6.08208e-20	3	thsd7ab	0.229
5.10762e-16	1.16284	0.69	0.345	1.2125e-11	3	rbfox1	0.345
3.67499e-12	1.16247	0.51	0.212	8.72407e-08	3	C11H1orf50	0.298
5.93562e-07	1.15381	0.276	0.103	0.0140906	3	2024-09-12	0.173
1.79292e-07	1.15121	0.29	0.066	0.00425622	3	mknk2a	0.224
4.76925e-07	1.14488	0.255	0.052	0.0113217	3	ank3a	0.203
9.94077e-20	1.13902	0.821	0.6	2.35984e-15	3	tgfbr2a	0.221
3.64809e-16	1.13882	0.69	0.366	8.6602e-12	3	hipk2	0.324
2.67928e-14	1.13868	0.676	0.379	6.36034e-10	3	si:ch211-214p13.9	0.297
3.61034e-07	1.13649	0.352	0.152	0.00857059	3	large2	0.2
1.09878e-06	1.1359	0.455	0.266	0.0260839	3	tefa	0.189
1.46419e-14	1.13346	0.703	0.419	3.47583e-10	3	smoc1	0.284
3.38831e-07	1.13269	0.434	0.222	0.00804351	3	cry5	0.212
2.16816e-11	1.12902	0.545	0.237	5.14701e-07	3	c3a.1	0.308
3.58663e-12	1.1272	0.731	0.498	8.5143e-08	3	arhgap42a	0.233
1.17643e-07	1.12523	0.49	0.276	0.00279272	3	porb	0.214
6.6607e-08	1.12075	0.407	0.187	0.00158118	3	cxcl14	0.22
6.77177e-10	1.12059	0.552	0.248	1.60755e-05	3	tbx2a	0.304
1.1198e-24	1.11947	0.924	0.831	2.6583e-20	3	efnb1	0.093
1.49255e-19	1.11575	0.876	0.643	3.54317e-15	3	pdzrn3b	0.233
1.65047e-10	1.11347	0.586	0.273	3.91806e-06	3	agrn	0.313
3.81109e-10	1.11326	0.531	0.243	9.04715e-06	3	st6gal2a	0.288
9.53623e-11	1.11223	0.821	0.713	2.26381e-06	3	per2	0.108
1.13195e-20	1.10958	0.89	0.649	2.68714e-16	3	tnfrsf11a	0.241
1.61453e-09	1.10756	0.441	0.117	3.83273e-05	3	fam169ab	0.324
1.38209e-20	1.10674	0.855	0.599	3.28093e-16	3	bach1b	0.256
3.18083e-17	1.10552	0.828	0.562	7.55097e-13	3	msi2a	0.266
4.66917e-13	1.10375	0.634	0.342	1.10841e-08	3	jag2b	0.292
5.05801e-11	1.09914	0.579	0.301	1.20072e-06	3	si:dkey-104n9.1	0.278
4.80353e-10	1.09676	0.552	0.218	1.14031e-05	3	cyp1c2	0.334
2.81611e-10	1.09536	0.593	0.312	6.68516e-06	3	lrp8	0.281
6.71375e-08	1.09377	0.559	0.33	0.00159378	3	adamts12	0.229
1.01327e-11	1.08669	0.545	0.283	2.4054e-07	3	steap4	0.262
3.79128e-07	1.08511	0.448	0.227	0.00900011	3	si:dkey-31j3.11	0.221
2.6634e-10	1.08356	0.545	0.268	6.32265e-06	3	roraa	0.277
2.32434e-25	1.07884	0.945	0.882	5.51776e-21	3	lonrf1l	0.063
5.03212e-11	1.07681	0.579	0.261	1.19458e-06	3	sdk2b	0.318
5.42669e-08	1.07527	0.483	0.219	0.00128824	3	plat	0.264
5.85346e-13	1.07373	0.683	0.389	1.38955e-08	3	tanc2a	0.294
3.82469e-08	1.07342	0.372	0.122	0.000907943	3	CDH18	0.25
5.68788e-14	1.06576	0.69	0.471	1.35025e-09	3	tlcd2	0.219
1.89925e-11	1.06273	0.731	0.509	4.50864e-07	3	megf6b	0.222
6.10261e-27	1.0615	0.952	0.754	1.4487e-22	3	slc23a2	0.198
9.14831e-08	1.05853	0.359	0.092	0.00217172	3	lima1a	0.267
1.36702e-10	1.05831	0.641	0.37	3.24518e-06	3	gclc	0.271
3.21273e-25	1.05694	0.952	0.758	7.62671e-21	3	rasgef1bb	0.194
1.9597e-06	1.05552	0.303	0.125	0.0465213	3	abca2	0.178
5.75572e-14	1.04605	0.71	0.421	1.36635e-09	3	fibinb	0.289
6.01451e-09	1.04385	0.524	0.298	0.000142778	3	gstp1	0.226
6.26553e-08	1.0404	0.414	0.168	0.00148737	3	plxna2	0.246
3.71592e-14	1.03908	0.855	0.631	8.82122e-10	3	fgfrl1a	0.224
1.63312e-16	1.0377	0.869	0.704	3.87685e-12	3	tspan18b	0.165
9.28286e-12	1.03688	0.752	0.631	2.20366e-07	3	pcdh7b	0.121
1.18815e-07	1.03089	0.386	0.141	0.00282054	3	abhd4	0.245
3.94605e-18	1.03046	0.883	0.622	9.36752e-14	3	wnt5b	0.261
7.68932e-08	1.02846	0.428	0.194	0.00182537	3	atxn1a	0.234
4.81193e-11	1.02806	0.655	0.349	1.1423e-06	3	mycn	0.306
1.12757e-11	1.02716	0.607	0.307	2.67674e-07	3	mab21l2	0.3
9.35838e-07	1.0264	0.372	0.161	0.0222159	3	bmp1a	0.211
1.01425e-07	1.02159	0.386	0.124	0.00240772	3	si:dkey-16p21.8	0.262
9.75274e-08	1.02127	0.662	0.555	0.0023152	3	ppargc1b	0.107
7.92405e-09	1.01955	0.579	0.357	0.000188109	3	slc12a7b	0.222
1.36272e-06	1.01845	0.441	0.224	0.0323496	3	tanc1a	0.217
4.71436e-10	1.01488	0.634	0.434	1.11914e-05	3	si:dkey-182g1.6	0.2
4.83384e-26	1.01193	0.952	0.825	1.14751e-21	3	ezrb	0.127
7.21865e-08	1.00891	0.462	0.206	0.00171363	3	ldlrad4b	0.256
1.6769e-13	1.00586	0.752	0.521	3.9808e-09	3	RASSF5	0.231
1.9996e-06	1.00295	0.414	0.196	0.0474686	3	hbae3	0.218
2.82905e-11	1.00266	0.697	0.478	6.71588e-07	3	efna1a	0.219
7.03422e-17	1.00211	0.862	0.582	1.66985e-12	3	gpr155a	0.28
2.34009e-08	0.998629	0.434	0.156	0.000555514	3	caska	0.278
1.0376e-07	0.998084	0.462	0.215	0.00246317	3	MAN1C1	0.247
1.23186e-07	0.997259	0.524	0.261	0.0029243	3	gadd45aa	0.263
1.45025e-12	0.991644	0.607	0.351	3.44274e-08	3	skib	0.256
2.2274e-13	0.99153	0.766	0.487	5.28764e-09	3	specc1lb	0.279
8.88442e-10	0.990056	0.655	0.412	2.10907e-05	3	lrba	0.243
9.24302e-11	0.985331	0.703	0.442	2.1942e-06	3	nphs1	0.261
9.57776e-15	0.976677	0.814	0.607	2.27366e-10	3	cadps2	0.207
1.95677e-09	0.97423	0.607	0.349	4.64517e-05	3	mical2b	0.258
1.01025e-26	0.969196	0.966	0.821	2.39823e-22	3	mylipb	0.145
1.00537e-19	0.969004	0.931	0.789	2.38665e-15	3	dnah7	0.142
1.82307e-14	0.968208	0.772	0.484	4.32778e-10	3	cited4a	0.288
2.4601e-08	0.959126	0.669	0.486	0.000584003	3	mid2	0.183
1.66841e-08	0.957603	0.517	0.28	0.000396064	3	ppm1e	0.237
8.86031e-09	0.948206	0.572	0.299	0.000210335	3	crb2a	0.273
1.99551e-11	0.944114	0.669	0.437	4.73714e-07	3	rad54l2	0.232
1.11814e-11	0.942451	0.69	0.448	2.65435e-07	3	msra	0.242
4.24543e-08	0.941663	0.566	0.329	0.00100782	3	DAB2	0.237
1.7959e-13	0.94045	0.745	0.545	4.2633e-09	3	pyroxd2	0.2
7.93767e-07	0.940402	0.414	0.181	0.0188432	3	si:ch1073-440b2.1	0.233
1.88421e-16	0.939601	0.876	0.667	4.47293e-12	3	nuak1b	0.209
1.88747e-11	0.937876	0.634	0.277	4.48066e-07	3	g6pd	0.357
2.92921e-25	0.932025	0.979	0.927	6.95366e-21	3	abat	0.052
1.23781e-14	0.928906	0.876	0.671	2.93844e-10	3	srgap2	0.205
7.90465e-10	0.924257	0.634	0.414	1.87649e-05	3	sema4c	0.22
2.9344e-25	0.921612	1	0.94	6.96598e-21	3	cdc42ep4b	0.06
8.44947e-08	0.920463	0.524	0.286	0.00200582	3	znrf3	0.238
3.08332e-10	0.919882	0.69	0.42	7.3195e-06	3	dlg3	0.27
9.58e-07	0.919442	0.386	0.163	0.022742	3	dcps	0.223
7.68392e-08	0.91914	0.634	0.449	0.00182408	3	hcn1	0.185
3.79653e-11	0.918734	0.759	0.584	9.01258e-07	3	plpp3	0.175
5.96842e-15	0.918007	0.883	0.72	1.41684e-10	3	foxo1a	0.163
6.17472e-07	0.913371	0.462	0.225	0.0146582	3	nkd1	0.237
3.34762e-15	0.91088	0.869	0.66	7.94691e-11	3	sema4ba	0.209
1.47215e-06	0.910365	0.614	0.398	0.0349475	3	lrch4	0.216
9.37634e-12	0.910136	0.745	0.535	2.22585e-07	3	smox	0.21
4.18428e-08	0.894091	0.641	0.426	0.000993305	3	oaz2b	0.215
7.01091e-07	0.891731	0.476	0.237	0.0166432	3	colec12	0.239
1.53225e-06	0.890455	0.545	0.346	0.0363742	3	abca1b	0.199
2.21488e-08	0.886639	0.71	0.568	0.00052579	3	ddb2	0.142
1.63956e-08	0.882722	0.71	0.486	0.000389215	3	ppp1r13l	0.224
1.4677e-14	0.880388	0.841	0.566	3.48418e-10	3	ercc6	0.275
3.7656e-11	0.88029	0.752	0.542	8.93916e-07	3	cyp3c1	0.21
2.89314e-10	0.873034	0.634	0.393	6.86803e-06	3	zgc:113208	0.241
4.69477e-11	0.871962	0.724	0.466	1.11449e-06	3	wdr76	0.258
9.84167e-07	0.870551	0.524	0.286	0.0233631	3	sema3e	0.238
3.315e-14	0.869682	0.786	0.467	7.86949e-10	3	sgk1	0.319
1.61845e-14	0.86929	0.91	0.892	3.84204e-10	3	fam184b	0.018
1.01816e-06	0.868026	0.469	0.244	0.0241701	3	rrm2b	0.225
5.54412e-08	0.863516	0.531	0.282	0.00131612	3	abca1a	0.249
2.6129e-08	0.861615	0.572	0.326	0.000620275	3	quo	0.246
4.90082e-07	0.861166	0.414	0.149	0.0116341	3	shank2b	0.265
7.33895e-11	0.859865	0.731	0.565	1.74219e-06	3	kcnq4	0.166
1.85834e-16	0.858233	0.924	0.764	4.41152e-12	3	sdha	0.16
8.45235e-07	0.857306	0.531	0.243	0.020065	3	CABZ01087415.1	0.288
6.01021e-07	0.856538	0.448	0.249	0.0142676	3	MDFI	0.199
2.18192e-08	0.854685	0.641	0.418	0.000517965	3	f10	0.223
4.79476e-11	0.846278	0.772	0.558	1.13823e-06	3	acap3b	0.214
2.16219e-07	0.83473	0.71	0.535	0.00513282	3	blvrb	0.175
6.72299e-08	0.83141	0.572	0.359	0.00159597	3	fbxl14b	0.213
1.5334e-23	0.829982	0.966	0.934	3.64014e-19	3	slc29a1b	0.032
5.61474e-07	0.826615	0.538	0.35	0.0133288	3	dab2ipb	0.188
7.8168e-12	0.824333	0.876	0.7	1.85563e-07	3	iqgap2	0.176
1.49314e-06	0.821726	0.448	0.231	0.0354457	3	cry-dash	0.217
1.42468e-08	0.810341	0.51	0.214	0.000338204	3	slco2b1	0.296
5.33645e-13	0.808641	0.841	0.622	1.26682e-08	3	NAV1	0.219
2.47013e-07	0.807718	0.662	0.463	0.00586383	3	oafa	0.199
3.74465e-08	0.803077	0.572	0.341	0.000888942	3	dhrs12	0.231
2.99732e-08	0.801917	0.648	0.338	0.000711534	3	znf385b	0.31
2.36036e-08	0.800448	0.71	0.463	0.000560326	3	mybpc3	0.247
1.48642e-15	0.792303	0.91	0.79	3.52861e-11	3	gcdha	0.12
4.34018e-14	0.786777	0.952	0.872	1.03032e-09	3	cry3a	0.08
9.47035e-08	0.785784	0.648	0.445	0.00224817	3	slc20a2	0.203
1.06134e-12	0.782426	0.883	0.742	2.51952e-08	3	ism1	0.141
2.15886e-09	0.778845	0.834	0.634	5.12492e-05	3	klf12a	0.2
1.93693e-06	0.777198	0.51	0.262	0.0459807	3	pnpla6	0.248
7.61021e-07	0.76889	0.559	0.334	0.0180659	3	lrp2a	0.225
8.61715e-07	0.766892	0.545	0.322	0.0204563	3	eif4g3a	0.223
8.06732e-09	0.765791	0.69	0.436	0.00019151	3	slc27a6	0.254
1.27774e-09	0.763501	0.724	0.507	3.03323e-05	3	mmp14b	0.217
4.29885e-09	0.763461	0.683	0.47	0.00010205	3	lpl	0.213
2.88287e-13	0.762656	0.848	0.619	6.84363e-09	3	zeb2b	0.229
1.5887e-08	0.762352	0.738	0.499	0.000377141	3	stox2b	0.239
4.79868e-09	0.755891	0.752	0.561	0.000113916	3	slc6a4a	0.191
8.79805e-08	0.753527	0.69	0.464	0.00208857	3	adamts8a	0.226
7.82901e-11	0.74818	0.807	0.633	1.85853e-06	3	acap3a	0.174
5.51075e-08	0.742865	0.745	0.566	0.0013082	3	sh3bp5a	0.179
3.54713e-11	0.741293	0.834	0.646	8.42053e-07	3	cox15	0.188
3.54615e-07	0.737417	0.703	0.474	0.00841819	3	skila	0.229
2.41506e-09	0.737256	0.738	0.507	5.73312e-05	3	si:dkey-100n23.3	0.231
5.6484e-08	0.736997	0.703	0.502	0.00134087	3	angpt4	0.201
2.1548e-11	0.732903	0.862	0.751	5.11528e-07	3	syt3	0.111
1.02529e-08	0.732893	0.759	0.538	0.000243394	3	si:dkey-31f5.8	0.221
2.13814e-08	0.728892	0.697	0.503	0.000507574	3	sgpl1	0.194
3.42022e-14	0.728341	0.938	0.872	8.11925e-10	3	pfkfb3	0.066
1.19787e-13	0.728174	0.924	0.916	2.84362e-09	3	trps1	0.008
1.89762e-06	0.727825	0.579	0.389	0.0450475	3	si:ch211-132b12.7	0.19
2.33025e-24	0.726937	0.993	0.963	5.53178e-20	3	tlcd5a	0.03
7.96953e-07	0.721394	0.69	0.47	0.0189189	3	abhd2a	0.22
9.42976e-10	0.716779	0.841	0.654	2.23853e-05	3	tbx20	0.187
1.52927e-06	0.71661	0.552	0.33	0.0363033	3	phldb2a	0.222
1.76222e-07	0.714867	0.759	0.639	0.00418334	3	c6.1	0.12
9.6639e-11	0.712316	0.91	0.818	2.29411e-06	3	impdh2	0.092
8.31542e-07	0.712293	0.662	0.497	0.01974	3	cpdp	0.165
5.35166e-22	0.709727	0.986	0.982	1.27043e-17	3	nocta	0.004
1.16881e-08	0.709464	0.669	0.473	0.000277464	3	vash2	0.196
6.29941e-12	0.705179	0.924	0.805	1.49542e-07	3	wdr37	0.119
1.87997e-11	0.70412	0.869	0.748	4.46286e-07	3	arhgef7b	0.121
1.4324e-08	0.703662	0.752	0.543	0.000340037	3	sik1	0.209
2.0204e-06	0.70364	0.566	0.342	0.0479623	3	ackr3b	0.224
1.13139e-10	0.701093	0.855	0.715	2.68581e-06	3	slit3	0.14
2.00894e-07	0.69401	0.759	0.563	0.00476901	3	bcl6ab	0.196
1.34131e-06	0.693937	0.559	0.297	0.0318413	3	kdm1a	0.262
8.78894e-08	0.691119	0.669	0.4	0.00208641	3	ncor2	0.269
8.5012e-07	0.689475	0.71	0.521	0.020181	3	gpc1b	0.189
3.31495e-07	0.689246	0.614	0.374	0.00786936	3	prkcea	0.24
3.23453e-15	0.688388	0.959	0.835	7.67845e-11	3	ptprea	0.124
6.44947e-10	0.685408	0.834	0.629	1.53104e-05	3	ppm1k	0.205
1.06591e-09	0.680694	0.897	0.826	2.53037e-05	3	CPNE8	0.071
3.15082e-22	0.678255	1	0.973	7.47973e-18	3	deptor	0.027
1.01372e-06	0.675811	0.697	0.487	0.0240647	3	si:dkey-246g23.2	0.21
1.11665e-11	0.667021	0.952	0.911	2.65082e-07	3	itpr2	0.041
3.80137e-09	0.664348	0.772	0.56	9.02407e-05	3	hivep1	0.212
1.6346e-11	0.663971	0.89	0.764	3.88038e-07	3	adck1	0.126
5.79516e-08	0.661887	0.717	0.515	0.00137571	3	cyp2ae1	0.202
2.72173e-11	0.659647	0.897	0.832	6.46112e-07	3	pkma	0.065
2.14865e-08	0.65838	0.821	0.673	0.000510069	3	cacna1g	0.148
2.00183e-06	0.656066	0.779	0.631	0.0475215	3	eps15	0.148
4.58116e-10	0.653004	0.848	0.687	1.08752e-05	3	tcima	0.161
7.30048e-11	0.651506	0.897	0.772	1.73306e-06	3	gpcpd1	0.125
3.61293e-09	0.651315	0.897	0.802	8.57672e-05	3	arrdc2	0.095
4.98696e-14	0.648644	0.959	0.944	1.18385e-09	3	palm2akap2.1	0.015
7.28225e-09	0.646372	0.848	0.677	0.000172873	3	grm4	0.171
2.92691e-11	0.645861	0.897	0.777	6.94819e-07	3	fn1b	0.12
7.46507e-12	0.645033	0.972	0.929	1.77213e-07	3	htra1b	0.043
1.66333e-18	0.639498	0.972	0.932	3.94858e-14	3	tmtc1	0.04
9.87129e-09	0.638627	0.855	0.716	0.000234334	3	atf6	0.139
4.47019e-07	0.63575	0.862	0.734	0.0106118	3	magi2a	0.128
1.91579e-06	0.624183	0.69	0.516	0.0454789	3	si:ch73-237c6.1	0.174
1.29967e-08	0.619361	0.814	0.677	0.000308529	3	adam8a	0.137
5.70036e-07	0.617117	0.8	0.626	0.0135321	3	si:dkey-286j15.1	0.174
1.83729e-08	0.616636	0.91	0.806	0.000436154	3	myh7l	0.104
1.48438e-11	0.607461	0.924	0.906	3.52378e-07	3	bcl11aa	0.018
6.18776e-10	0.604976	0.917	0.83	1.46891e-05	3	msx1b	0.087
3.96695e-07	0.601694	0.717	0.487	0.00941713	3	vaspb	0.23
9.33738e-08	0.598802	0.793	0.608	0.0022166	3	amot	0.185
5.89378e-07	0.595568	0.848	0.709	0.0139913	3	si:ch211-178n15.1	0.139
6.27748e-07	0.580528	0.752	0.586	0.0149021	3	CABZ01080702.1	0.166
7.31127e-07	0.580477	0.752	0.607	0.0173562	3	gramd1a	0.145
2.59073e-07	0.572496	0.828	0.7	0.00615014	3	notch1b	0.128
5.62985e-08	0.572032	0.876	0.787	0.00133647	3	ucp2	0.089
4.88761e-13	0.569063	0.972	0.919	1.16027e-08	3	adamts15a	0.053
1.54066e-07	0.566351	0.862	0.735	0.00365737	3	adarb1b	0.127
1.1021e-06	0.562826	0.869	0.722	0.0261626	3	nr2f6b	0.147
9.40066e-13	0.561444	0.959	0.958	2.23162e-08	3	asap3	0.001
2.89939e-09	0.542382	0.966	0.973	6.88285e-05	3	slc38a4	-0.007
1.82582e-07	0.541765	0.841	0.728	0.00433432	3	jarid2b	0.113
7.6971e-07	0.532521	0.814	0.617	0.0182721	3	gulp1a	0.197
2.39379e-17	0.528541	0.993	0.996	5.68261e-13	3	si:dkey-147f3.8	-0.003
1.19751e-07	0.528005	0.841	0.728	0.00284276	3	tspan31	0.113
1.78419e-06	0.526689	0.766	0.651	0.0423548	3	numb	0.115
1.30153e-11	0.523037	0.993	0.967	3.08969e-07	3	nfkb1	0.026
8.7227e-07	0.515078	0.938	0.909	0.0207068	3	arhgef18a	0.029
1.6702e-07	0.509541	0.89	0.79	0.00396488	3	zgc:174888	0.1
1.6423e-69	3.80277	0.583	0.04	3.89865e-65	4	cry1a	0.543
1.40079e-37	3.74425	0.389	0.03	3.32534e-33	4	pim3	0.359
9.99212e-62	3.47032	0.729	0.169	2.37203e-57	4	hdac4	0.56
1.63936e-69	3.24369	0.764	0.169	3.89167e-65	4	il1rapl1a	0.595
1.96622e-37	3.14263	0.451	0.033	4.66761e-33	4	loxl3b	0.418
4.6198e-45	3.11783	0.66	0.165	1.09669e-40	4	gpx4a	0.495
3.51166e-49	3.10301	0.66	0.091	8.33633e-45	4	tob1a	0.569
1.56867e-34	3.08823	0.486	0.044	3.72387e-30	4	cbx7a	0.442
6.60651e-65	3.02886	0.75	0.086	1.56832e-60	4	krt18a.1	0.664
1.43746e-37	2.99544	0.403	0.035	3.41238e-33	4	tmem88a	0.368
1.56301e-55	2.90303	0.771	0.155	3.71043e-51	4	ildr2	0.616
1.39319e-56	2.89743	0.785	0.215	3.3073e-52	4	alcama	0.57
5.0749e-31	2.83279	0.424	0.072	1.20473e-26	4	si:ch73-86n18.1	0.352
4.01851e-48	2.72269	0.667	0.106	9.53955e-44	4	ctsla	0.561
4.48069e-37	2.7175	0.493	0.075	1.06367e-32	4	nfatc1	0.418
2.75222e-72	2.65034	0.903	0.295	6.53349e-68	4	kansl1b	0.608
7.30501e-73	2.61612	0.944	0.252	1.73414e-68	4	sesn1	0.692
2.60332e-99	2.56916	0.993	0.591	6.18002e-95	4	crema	0.402
1.96844e-39	2.54559	0.583	0.117	4.67287e-35	4	zfr	0.466
3.55699e-21	2.53991	0.264	0.024	8.44394e-17	4	pfkfb4b	0.24
5.17548e-43	2.51524	0.715	0.259	1.22861e-38	4	tmem131	0.456
3.66524e-37	2.4974	0.66	0.17	8.70091e-33	4	rbfox3a	0.49
4.07933e-41	2.43509	0.653	0.111	9.68393e-37	4	myclb	0.542
1.09721e-47	2.42671	0.764	0.145	2.60468e-43	4	zfp36l1b	0.619
2.24433e-43	2.42362	0.708	0.156	5.32781e-39	4	mafba	0.552
4.12296e-44	2.41066	0.826	0.418	9.7875e-40	4	disc1	0.408
1.51177e-22	2.38817	0.264	0.027	3.5888e-18	4	lifrb	0.237
4.36355e-36	2.37751	0.542	0.102	1.03586e-31	4	lurap1	0.44
1.77328e-101	2.35798	1	0.656	4.20959e-97	4	pde7a	0.344
3.51166e-29	2.35513	0.507	0.102	8.33632e-25	4	mpp6a	0.405
1.01698e-23	2.35014	0.431	0.104	2.4142e-19	4	mical3a.1	0.327
6.68795e-33	2.32044	0.542	0.066	1.58765e-28	4	chka	0.476
4.77145e-52	2.30498	0.792	0.336	1.13269e-47	4	macf1a	0.456
1.38915e-21	2.30126	0.312	0.032	3.2977e-17	4	pdk2b	0.28
3.56657e-18	2.29601	0.292	0.024	8.46667e-14	4	epc1b	0.268
2.30518e-30	2.29381	0.465	0.052	5.47227e-26	4	malt3	0.413
5.56703e-31	2.27457	0.493	0.057	1.32156e-26	4	plxna1a	0.436
2.05392e-33	2.26042	0.59	0.155	4.8758e-29	4	bahcc1b	0.435
3.50663e-34	2.25414	0.569	0.13	8.32439e-30	4	si:zfos-943e10.1	0.439
2.50402e-55	2.25315	0.819	0.266	5.94428e-51	4	sh3glb1b	0.553
5.22564e-26	2.25131	0.438	0.106	1.24051e-21	4	rrbp1b	0.332
1.3323e-24	2.2253	0.604	0.176	3.16274e-20	4	rgl1	0.428
2.35257e-20	2.20386	0.382	0.102	5.58478e-16	4	ptpn13	0.28
1.92822e-31	2.19493	0.618	0.177	4.5774e-27	4	gas1a	0.441
4.98665e-36	2.14746	0.701	0.222	1.18378e-31	4	tpi1b	0.479
3.67113e-22	2.13062	0.333	0.031	8.71489e-18	4	ddx61	0.302
6.61055e-28	2.04615	0.646	0.287	1.56928e-23	4	samd11	0.359
3.76198e-19	2.04577	0.361	0.093	8.93057e-15	4	coro1ca	0.268
3.6655e-36	1.98762	0.806	0.423	8.70152e-32	4	jak1	0.383
1.66594e-35	1.98529	0.653	0.269	3.95478e-31	4	ptprga	0.384
1.50751e-40	1.97415	0.792	0.347	3.57868e-36	4	gigyf2	0.445
1.45156e-22	1.96634	0.569	0.221	3.44585e-18	4	PLEKHH3	0.348
2.56446e-19	1.96113	0.299	0.036	6.08777e-15	4	brd2a	0.263
1.03844e-29	1.93617	0.632	0.205	2.46515e-25	4	per3	0.427
3.2872e-20	1.93564	0.347	0.051	7.8035e-16	4	wwtr1	0.296
5.21643e-17	1.93368	0.451	0.088	1.23833e-12	4	zgc:110339	0.363
8.30647e-13	1.93029	0.326	0.125	1.97187e-08	4	sec62	0.201
1.27142e-20	1.92125	0.528	0.189	3.01823e-16	4	foxp1b	0.339
4.58715e-35	1.91795	0.778	0.325	1.08894e-30	4	cblb	0.453
8.8886e-13	1.84656	0.264	0.052	2.11006e-08	4	entpd1	0.212
8.65218e-16	1.83473	0.396	0.09	2.05394e-11	4	ube2e3	0.306
6.24045e-18	1.82772	0.458	0.195	1.48142e-13	4	alas1	0.263
1.24744e-19	1.81698	0.486	0.143	2.96131e-15	4	cyth1a.1	0.343
3.51481e-11	1.81186	0.403	0.152	8.34381e-07	4	cxadr	0.251
1.05438e-15	1.81038	0.41	0.109	2.503e-11	4	ehbp1	0.301
3.77587e-24	1.78429	0.562	0.217	8.96355e-20	4	pdk2a	0.345
7.45407e-31	1.78063	0.806	0.494	1.76952e-26	4	cishb	0.312
8.58529e-12	1.77723	0.292	0.082	2.03806e-07	4	tiparp	0.21
1.72958e-16	1.77049	0.465	0.104	4.10586e-12	4	dnmbp	0.361
6.59037e-37	1.76507	0.819	0.445	1.56449e-32	4	cbsb	0.374
8.85121e-24	1.75939	0.646	0.174	2.10119e-19	4	adamtsl3	0.472
1.50407e-18	1.73901	0.417	0.112	3.5705e-14	4	lhfpl6	0.305
3.5849e-12	1.72664	0.333	0.087	8.51021e-08	4	lrrc1	0.246
1.71582e-23	1.71908	0.611	0.289	4.07319e-19	4	macrod2	0.322
1.48395e-19	1.71217	0.542	0.198	3.52274e-15	4	si:ch211-105c13.3	0.344
4.11718e-29	1.69797	0.819	0.478	9.77378e-25	4	gse1	0.341
2.84505e-13	1.6971	0.326	0.073	6.75386e-09	4	mdka	0.253
1.11302e-14	1.69588	0.396	0.098	2.64219e-10	4	ecm1b	0.298
1.89236e-22	1.6911	0.722	0.334	4.49228e-18	4	tiam1b	0.388
2.91278e-31	1.68561	0.875	0.486	6.91465e-27	4	sh3pxd2aa	0.389
6.0401e-11	1.68272	0.375	0.123	1.43386e-06	4	sh3bp4a	0.252
4.11586e-51	1.68162	0.993	0.731	9.77063e-47	4	hspa9	0.262
5.43293e-26	1.67714	0.764	0.358	1.28972e-21	4	nfil3-5	0.406
8.78411e-18	1.6726	0.354	0.049	2.08526e-13	4	afdna	0.305
1.76018e-26	1.67013	0.653	0.301	4.17849e-22	4	SBNO2	0.352
2.48093e-15	1.66829	0.41	0.125	5.88948e-11	4	ptprfb	0.285
1.65858e-16	1.66781	0.465	0.162	3.9373e-12	4	wt1a	0.303
2.70044e-15	1.65619	0.403	0.092	6.41058e-11	4	ssh2a	0.311
1.82943e-12	1.64142	0.368	0.133	4.34289e-08	4	egfra	0.235
2.29856e-11	1.63611	0.34	0.131	5.45656e-07	4	yap1	0.209
1.09357e-22	1.63419	0.632	0.265	2.59603e-18	4	pnrc2	0.367
1.85254e-13	1.62954	0.403	0.131	4.39773e-09	4	acsl4b	0.272
5.15267e-22	1.62886	0.618	0.236	1.22319e-17	4	igf1ra	0.382
2.89995e-18	1.62161	0.542	0.199	6.88419e-14	4	ptenb	0.343
7.33919e-53	1.62112	0.972	0.7	1.74225e-48	4	fgfr3	0.272
1.95732e-12	1.6122	0.41	0.13	4.64649e-08	4	igsf3	0.28
4.24109e-18	1.59905	0.604	0.286	1.00679e-13	4	fndc3bb	0.318
2.01613e-31	1.59782	0.84	0.45	4.78608e-27	4	ptp4a2b	0.39
2.1931e-11	1.58996	0.382	0.146	5.20621e-07	4	pbx4	0.236
1.26045e-23	1.58016	0.708	0.411	2.99218e-19	4	smad9	0.297
1.2242e-20	1.55632	0.632	0.257	2.90613e-16	4	stat3	0.375
3.71037e-17	1.55053	0.66	0.359	8.80804e-13	4	bhlhe40	0.301
3.93633e-12	1.54867	0.458	0.185	9.34445e-08	4	ppdpfb	0.273
4.81766e-13	1.5365	0.396	0.148	1.14366e-08	4	tnrc18	0.248
5.58598e-26	1.53595	0.736	0.365	1.32606e-21	4	cd82a	0.371
1.26689e-19	1.52906	0.611	0.302	3.00747e-15	4	cux1a	0.309
2.59119e-18	1.52293	0.59	0.256	6.15123e-14	4	qkia	0.334
1.02483e-25	1.52107	0.743	0.39	2.43284e-21	4	si:ch211-140m22.7	0.353
1.493e-28	1.51724	0.91	0.701	3.54423e-24	4	dedd1	0.209
2.23145e-18	1.51631	0.618	0.251	5.29724e-14	4	erbin	0.367
1.15702e-28	1.51325	0.875	0.602	2.74664e-24	4	kank4	0.273
1.78521e-18	1.51193	0.66	0.247	4.23792e-14	4	tshz1	0.413
4.53882e-19	1.50914	0.597	0.248	1.07747e-14	4	midn	0.349
3.71716e-22	1.49927	0.75	0.357	8.82417e-18	4	calm3a	0.393
2.0584e-27	1.49793	0.861	0.476	4.88645e-23	4	hs2st1b	0.385
6.8784e-15	1.48562	0.465	0.175	1.63286e-10	4	chd4b	0.29
2.7378e-12	1.48473	0.361	0.07	6.49926e-08	4	her6	0.291
3.16699e-27	1.47815	0.882	0.639	7.51812e-23	4	hif1al	0.243
2.92916e-12	1.47491	0.389	0.124	6.95354e-08	4	tuba8l	0.265
2.50458e-16	1.47207	0.514	0.214	5.94562e-12	4	mvp	0.3
6.26232e-15	1.4657	0.59	0.278	1.48661e-10	4	tnfaip6	0.312
2.00017e-14	1.46305	0.458	0.156	4.74821e-10	4	nrp1a	0.302
1.36265e-10	1.45411	0.25	0.062	3.23479e-06	4	UBB	0.188
4.27326e-14	1.44613	0.438	0.167	1.01443e-09	4	brd4	0.271
3.7346e-12	1.44578	0.493	0.212	8.86557e-08	4	rarga	0.281
3.56156e-10	1.44325	0.333	0.111	8.45479e-06	4	fthl27	0.222
2.19057e-12	1.44042	0.444	0.185	5.2002e-08	4	boc	0.259
1.39917e-18	1.43973	0.646	0.333	3.32149e-14	4	mknk2b	0.313
1.02325e-11	1.43913	0.382	0.15	2.42908e-07	4	col12a1a	0.232
9.03043e-37	1.43717	0.958	0.803	2.14373e-32	4	tgm2b	0.155
6.07686e-10	1.42995	0.361	0.132	1.44259e-05	4	MAN1C1	0.229
8.6778e-10	1.42699	0.292	0.081	2.06002e-05	4	gadd45aa	0.211
1.23085e-23	1.42261	0.806	0.495	2.92192e-19	4	skib	0.311
3.57405e-10	1.41504	0.347	0.12	8.48443e-06	4	specc1lb	0.227
9.42318e-18	1.41182	0.604	0.272	2.23697e-13	4	lrba	0.332
1.2864e-09	1.39831	0.292	0.09	3.05377e-05	4	nphs1	0.202
2.12963e-10	1.39233	0.306	0.096	5.05552e-06	4	cadps2	0.21
1.94041e-11	1.39191	0.444	0.186	4.60634e-07	4	mical2b	0.258
2.84157e-11	1.3874	0.319	0.087	6.7456e-07	4	mylipb	0.232
2.22895e-10	1.38323	0.347	0.121	5.29131e-06	4	dnah7	0.226
1.42325e-31	1.37279	0.917	0.711	3.37864e-27	4	cited4a	0.206
2.46781e-08	1.36405	0.375	0.185	0.000585834	4	mid2	0.19
2.92783e-17	1.35634	0.757	0.473	6.95038e-13	4	ppm1e	0.284
6.83305e-10	1.35416	0.34	0.098	1.6221e-05	4	crb2a	0.242
1.80906e-09	1.35415	0.41	0.199	4.29452e-05	4	rad54l2	0.211
9.092e-18	1.35274	0.667	0.344	2.15835e-13	4	msra	0.323
1.94035e-38	1.35143	1	0.897	4.60619e-34	4	DAB2	0.103
9.83949e-09	1.35118	0.319	0.129	0.00023358	4	pyroxd2	0.19
9.28193e-26	1.34866	0.917	0.693	2.20344e-21	4	si:ch1073-440b2.1	0.224
6.48552e-25	1.34815	0.812	0.516	1.5396e-20	4	nuak1b	0.296
1.08519e-12	1.34664	0.458	0.189	2.57614e-08	4	g6pd	0.269
1.41463e-17	1.34312	0.646	0.307	3.35818e-13	4	abat	0.339
2.07461e-17	1.34119	0.715	0.383	4.92492e-13	4	srgap2	0.332
2.18042e-10	1.33847	0.479	0.248	5.17609e-06	4	sema4c	0.231
4.47546e-19	1.33495	0.812	0.613	1.06243e-14	4	cdc42ep4b	0.199
9.89602e-12	1.33272	0.604	0.396	2.34922e-07	4	znrf3	0.208
8.9635e-16	1.33241	0.646	0.39	2.12785e-11	4	dlg3	0.256
1.15673e-09	1.32822	0.347	0.127	2.74595e-05	4	dcps	0.22
9.89138e-10	1.32786	0.278	0.08	2.34811e-05	4	hcn1	0.198
2.19652e-36	1.32	0.993	0.904	5.21432e-32	4	plpp3	0.089
1.64049e-19	1.31634	0.764	0.444	3.89436e-15	4	foxo1a	0.32
6.30075e-09	1.30412	0.326	0.105	0.000149574	4	nkd1	0.221
7.18554e-13	1.29884	0.618	0.354	1.70577e-08	4	sema4ba	0.264
4.537e-19	1.28917	0.764	0.432	1.07704e-14	4	lrch4	0.332
2.54733e-12	1.28544	0.597	0.336	6.0471e-08	4	smox	0.261
3.14716e-11	1.28462	0.41	0.155	7.47103e-07	4	oaz2b	0.255
2.95545e-45	1.28205	0.972	0.858	7.01594e-41	4	colec12	0.114
2.21391e-12	1.28154	0.576	0.285	5.25559e-08	4	abca1b	0.291
7.47667e-12	1.27964	0.465	0.21	1.77489e-07	4	ddb2	0.255
5.30818e-13	1.26909	0.507	0.207	1.26011e-08	4	ppp1r13l	0.3
2.8432e-08	1.25822	0.368	0.184	0.000674948	4	ercc6	0.184
1.90148e-14	1.25491	0.569	0.325	4.51393e-10	4	cyp3c1	0.244
2.37221e-10	1.25478	0.431	0.193	5.6314e-06	4	zgc:113208	0.238
8.47493e-10	1.25191	0.312	0.075	2.01186e-05	4	wdr76	0.237
2.33486e-07	1.24244	0.382	0.194	0.00554272	4	sema3e	0.188
3.95431e-22	1.23863	0.826	0.544	9.38715e-18	4	sgk1	0.282
1.28914e-08	1.23614	0.278	0.073	0.000306029	4	fam184b	0.205
6.2279e-11	1.23352	0.424	0.165	1.47844e-06	4	rrm2b	0.259
[truncated: 997 more rows]
