# Supplementary material for: Nr2f1a and Isl1 repress acquisition of epicardial identity in venous atrial cardiomyocytes
Source: Development. 2026 Jun 4;153(11):dev205396. doi: 10.1242/dev.205396 (PMC13286355; doi:10.1242/dev.205396)
Supplement: Table S4. Guide RNA and primer sequences. [file develop-153-205396-TableS4.xlsx]

## Sheet: Sheet1
	CRISPR guide RNAs
	gene	guide RNA name	guide RNA sequence
	isl1	isl1-t1	GGGAAGACGGGCTCTTCTGC
		isl1-t2	GGCATTGTAACAAGTCCTCA
	tcf21	tcf21-crRNA-t3	GGACACCAAACTCTCCAAGC
		tcf21-crRNA-t4	TGAATTCTACACGTTTATGC
	wt1a	wt1a-t3	CAACATCGGAGGCCATTGTG
		wt1a-t4	CTGCAGGTACGGAGCCTTCG
	wt1b	wt1b-t3	AAGGCCCCCAAACCGCAGTG
		wt1b-t4	GTCGACGGAATTCCCAGTTA
	tbx18	tbx18-crRNA-t5	GCTTTGAGGCTCATAGTACA
		tbx18-crRNA-t6	GTCTTCTCGGTCGGTAACCA
	Genotyping Primers
	gene/allele	primer Name	primer sequence
	nr2f1aci1009	nr2f1a-t2-cr-F1	TGGATGTACATTTCCTCTCCCT
		nr2f1a-t2-cr-R1	CTGCAAGCTCACAGATGTTCTC
	isl1ci1032/ci1033	isl1-t1-F	AGTGTTTTAGATGTGTGGCGTG
		isl1-t1-R	CCCAAGACAAATAAACCCTGAG
		isl1-t2-R	AACCCTGATGACTCTCGGACTA
	tcf21	tcf21-crRNA-t3-F1	GTCGGTGTCAGAATGTACAGGA
		tcf21-crRNA-t4-R1	TCGTGTGTTTGGGTAAGAGATG
	wt1a	wt1a-t3-f1	GTGACCTCAACACTCTTCTCCC
		wt1a-t4-r1	CTCATACAAATGCTCCCAAACA
	wt1b	wt1b-t3-f1	ATCTCTTCCTTCCCACTCCTTC
		wt1b-t4-r1	CATGCTGTACTGTTCCTACCCA
	tbx18	tbx18-crRNA-t5,t6-F1	AGCGGACTATTCTGTCTCAAGG
		tbx18-crRNA-t5,t6-R1	CCTCCTCCTCCAATTTTCTCTT
	gCaMP Gateway Cloning Primers
	primer name	primer sequence
	gCamp7-attB1-F1	﻿GGGGACAAGTTTGTACAAAAAAGCAGGCTttcaccATGGGTTCTCATCATCATCATCATCATGG
	gCamp7-attB2-R1	GGGGACCACTTTGTACAAGAAAGCTGGGTt﻿TCACTTCGCTGTCATCATTTGTACAAAC
