# Supplementary material for: Nr2f1a and Isl1 repress acquisition of epicardial identity in venous atrial cardiomyocytes
Source: Development. 2026 Jun 4;153(11):dev205396. doi: 10.1242/dev.205396 (PMC13286355; doi:10.1242/dev.205396)
Supplement: Table S5. Primary and secondary antibody information. [file develop-153-205396-TableS5.xlsx]

## Sheet: Sheet1
		Antibody	Host	Manufacturer	Product	Dilution
	Primary	anti-Myh6(Amhc)	Mouse IgG1	DSHB	S 46	01:10:00
		anti-Myh7 (Vmhc)	Rabbit	YenZym (Song et al.)	N/A	1:250
		anti-DsRed	Rabbit	Clontech	632496	1:1000
		anti-GFP	Chicken	Invitrogen	A10262	1:250
		anti-Nkx2.5	Rabbit	Gene Tex	128357	1:250
		anti-sarcomeric myosin heavy chain (Mhc)	Mouse IgG2b	DSHB	MF 20	1:10
		anti-RCFP	Rabbit	Clontech	632475	1:1000
		anti-mCherry	Rabbit	Biovision	5993-30T	1:1000
		anti-Nr2f1a	Rabbit	YenZym (Duong et al.)	N/A	1:100
	Secondary	anti-mouse IgG1 DyLight™ 405	Goat	BioLegend	409109	1:250
		anti-rabbit IgG Alexa Fluor 488	Goat	Invitrogen	A11008	1:500
		anti-rabbit IgG TRITC	Goat	Southern Biotech	4050-03	1:100
		anti-chicken IgY Alexa Fluor 488	Goat	Invitrogen	A11039	1:500
		anti-mouse IgG2b Alexa Fluor® 647	Goat	Southern Biotech	1091-31	1:250
		anti-mouse IgG2b TRITC	Goat	Southern Biotech	1090-03	1:100
		anti-rabbit IgG Alexa Fluor 647	Goat	Southern Biotech	4030-31	1:250
